# Supplementary material for: Deep Profiling of the Novel Intermediate-Size Noncoding RNAs in Intraerythrocytic Plasmodium falciparum
Source: PLoS One. 2014 Apr 8;9(4):e92946. doi: 10.1371/journal.pone.0092946 (PMC3979661; doi:10.1371/journal.pone.0092946)
Supplement: File S1 — Table S1. The 1,198 novel is-ncRNA contigs assembled from the Illumina/Solexa paired-end sequencing. Table S2. Novel is-ncRNAs with predicted structures. Table S3. Novel is-ncRNAs with internal motifs (IM1 and IM2). Table S4. The 60 novel is-ncRNAs confirmed by RT-PCR. Table S5. Annotations of the cis -encoded sense RNAs of the novel antisense RNAs. Table S6. Oligos used to remove known ncRNAs. Table S7. Primers used for RT-PCR. Table S8. Oligos used to obtain RNA probes in northern blotting assays. Table S9. Primers used for qRT-PCR. Table S10. Ct values found for the qRT-PCR. (XLS) [file pone.0092946.s001.xls]

## Sheet: Table S1
Table S1. 1,199 novel is-ncRNA contigs assembled from the Illumina/Solexa paired-end sequencing
is-ncRNA	Chr	Start	End	Strand	Sequence	Reads Number	Type	Length (nt)	PhastCons Score
nc-3	Pf3D7_01	25494	25669	-	TTGGACCTACTTTCATTACCTTAGGACCTACATTAGGTATCTCTGGACCTACTTTCATGATCTTAGGACCTATATTACCTACATTAGGACCTATATTAGGTATCTCTGGATCTACTTTCATGATCTTAGGACCTATATTAGTTAACCTAACACCTAGGTTAGTTTATTAAGACCT	1	Intergenic	175	0.233105
nc-15	Pf3D7_01	32981	33125	-	AAAAATTTTGACCCCATTCTTCAAGGTATCGGAAGTAGGTGGGGCGTAACACAAATTGGGTGAGGGGGGTGTCACCACCAGTGGGTTTGGCTTTGGTTTGGGGTTTGGCACCACTAGCACCAATTGTGACACTATCATATTGGT	1	Anti_mRNA	144	0.130919
nc-6	Pf3D7_01	50944	51115	-	CAATAACAGCATTAGTACCTGCCAAATGTCCTGCTTTAAGACCTGCTGCTGCACCTGCTTGTTTAGCTAATTCCATAGCCGCTGCAATTTCTGTAGTTTTCCACACACTTAGCGCAGCTTCAGAAATTCCTGCTAATACTCCTGAAGAGGGTGCAACAATCTTTCCCAAAT	4	Anti_mRNA	171	0.0818253
nc-19	Pf3D7_01	51293	51405	-	AGCTTGTTCAGCTCCTGCAACAGCTTCTTCTACCTTTTCATATATAATAGTTTGTGCTGAACTTCTATAAAAACTACCTTGAAGATTTGAATGAACCAAATTGCAAAAAGGA	2	Anti_mRNA	112	0.0678403
nc-32	Pf3D7_01	111828	111894	+	TCTTGTAATTCTCCAACATCACTTTCGCTACCTTCTGTCATTTCTCCATTTCTTCTAGAATCATCT	1	Anti_mRNA	66	0.0466383
nc-33	Pf3D7_01	119027	119119	+	TACTTGATTCTTTTTAATTCTTATAAGACCACCAAGGGTGTATAACCAGATCATTAAAATTTAAATTCTTCCTATTGTTCTCATCTAACAAT	1	Anti_mRNA	92	0.691789
nc-34	Pf3D7_01	119356	119427	+	TAGTCATCATCTTCCATTTCTGCTGAATCCCATAAATATCCATCATTCCACAAGAAGATAAAGAATATACC	1	Anti_mRNA	71	0.986727
nc-35	Pf3D7_01	140735	140836	+	ATGATGCCACAGCGATTTGTTTGGTTTTCTTATTTGATTCTTCAAAACAGTCTGATATTCTGGCATAACTAATATTGATCAAAGAACCATTCGTACCTCCT	1	Anti_mRNA	101	0.985512
nc-37	Pf3D7_01	169592	169673	+	TATACCTTGGAATAATGTTGTTCCTCCTGATAAAACAATATGAGAATATAAGGTCTTTCTAAGATCCATGTCAGCCCTTGT	1	Anti_mRNA	81	0.969685
nc-17	Pf3D7_01	182593	182666	+	AGAATTATATATCAATGATAAATCGGATTAGAGTTTGTTCACATGTATGATCTATGTCCAAAATAATTTTTTT	8	Intergenic	73	0.044662
nc-23	Pf3D7_01	182593	182684	-	TATATATGTTGATACAAAAAAAAAATTATTTTGGACATAGATCATACATGTGAACAAACTCTAATCCGATTTATCATTGATATATAATTCT	6	Intergenic	91	0.0557611
nc-24	Pf3D7_01	199611	199687	-	ACTATTCACAGCATCCATACTATTATTACGTTGATCATGTTGGTCTGAGCCGTATTCTTGCTCAAAATACTTTTCC	1	Anti_mRNA	76	0.497119
nc-25	Pf3D7_01	212906	212976	-	TAATATAGAGAAGAGGAAAAGTTGATAGTAAGAGTCCTATTACAAAATATGCAAAGGGTGTAGGATCATT	1	Anti_mRNA	70	0.686865
nc-26	Pf3D7_01	216030	216161	-	TTAAATAACTGCCCTATTATTGCTGTAAACTTTGGACCTATATGATCATAAAGAAAACCACAAAAAACGGATGTAGTAAAATGTACTGCTAAGGTCAGAGGGTATAATCCATTAATTCGTTTATATTGAGG	1	Anti_mRNA	131	0.982314
nc-27	Pf3D7_01	217118	217307	-	CCACACAAGCTAGCGAATCCTAATAATTTTCCAAAAACAATGGATGGGAAACTGTTTTGAATAAAACAATAGATTTGGCTAGTATAAACACTTGTAACACACATATATAAGAAAGCTGAACATAAACCAGCAAATCTAAATTTGATTAAAGCACATAGATGCATAAGAACTGATAAGGTATTAATAGTA	1	Anti_mRNA	189	0.971478
nc-38	Pf3D7_01	218200	218260	+	AAATGTTAATATATTGGCATATTCCTTCCGGATTTAATGCTCATTAAAGATTCAACTAGT	1	Intergenic	60	0.00223195
nc-40	Pf3D7_01	225221	225344	+	TGAATATTCATTTCAGATGATAAAGCAGTTGTAAATTCACATTCTACATTTTCTTTAGATAAATAAAATTCTACACCTGTACATTTATCTATAGATATAGATGAGCTTTTTCCGAGTACTTGT	1	Anti_mRNA	123	0.927714
nc-41	Pf3D7_01	328824	328894	+	TTCTTTTACCTGATCCTTGACATATAACGATTCACACATTCCAAAAAGCTGTTCAGATGTTACCCCGTTC	1	Anti_mRNA	70	0.894443
nc-42	Pf3D7_01	350856	350952	+	TAATAAAATAGATATGACAATATACATTTCTATATGTTTGGTTGCTATATCATTTCGTTTTCCTTCTGAATATCTTTTGTATTTTTCAATTCGTTC	1	Anti_mRNA	96	0.129963
nc-43	Pf3D7_01	364187	364268	+	TCGTTTTTTCAGGTTGCATAAATTTTATATATAAGCACAATATATATGACGTATATATTAAAATATTTATTAGTTACATTT	1	Intergenic	81	0.0175197
nc-44	Pf3D7_01	372577	372663	+	ATCAAAGGACATATGAAATATTTGTTATGAACAAATTGGATAAAGTCAAAAGGTTTGAAATCTCTCTCCCTACAAAAATAAACAAA	1	Anti_mRNA	86	0.145079
nc-28	Pf3D7_01	384414	384550	-	TATTCGTATCACCAGTTTACTGATAAATATCATCAACACGTGCGGTATTATTTGTTTATGTAAGTTCCTAAAATAAAGGCAATAAAATGAACAGTTCAATAAGACGGAGCAAATAATGCACACCGTCAATCCTTCC	3	Anti_mRNA	136	0.0821187
nc-45	Pf3D7_01	389372	389464	+	GCTTTTCCTTGTTTAGCAAATGGTTTTATGATAGTACCAGTATGTAATACATTAGAAGTATTTCCACTTGTTGTATTTCCATTTTTTTGATC	1	Anti_mRNA	92	0.458274
nc-46	Pf3D7_01	419733	419814	+	GTTTAACCTTGGGCATATATGATCATTATAATACAGAAACATATATTAACCATAAATATTCCGTTCTATGATATATTTAAC	2	Intergenic	81	0.183298
nc-36	Pf3D7_01	480698	480788	-	TAACCTGTCTCACGACGGTCTAAACCCAGCTCACGTTCCCTATTAGCGGGTGAACAATCCGACACTTTGAGACTTCTGCGTCCCAATGAT	3	Anti_known_nc	90	0.997965
nc-48	Pf3D7_01	504581	504649	-	ACGTACGAACATATCACTTTTATGTTTCTATTCTTTTTACGCTTTTTCTTTTTTTAAATAAAATTAAT	1	Intergenic	68	0.128992
nc-39	Pf3D7_01	604818	604921	-	GCAGTCTTAAGTGCCGTAGTTTTCCACGCACTTAGTCCAAGTTCAGCAATTCCTGCTAATACTCCTGAAGAGGGTGCAACAATCCCTCCCAAATTTTGTGTAC	3	Anti_mRNA	103	0.143952
nc-49	Pf3D7_02	140027	140111	-	GAAAAACTAAATAATACATATTATTGTAACCTCCTATACAATTATTCAATAAGAAACAATGATGATCATATCTGGATATACAAG	1	Anti_mRNA	84	0.0320011
nc-51	Pf3D7_02	229820	229931	-	TAGTTGGGCTCAGTATGTTCGTTGTCGTCATCTTCATGAATTTCATGATGGTTAGCATTTTGGTCCATCAAATCTTCATCTTGCTGATCCCCCAACAAATCCTCTTCAATT	1	Anti_mRNA	111	0.118092
nc-52	Pf3D7_02	237799	237889	-	ATTATTTGTTCCCGCTCCAACAAATCCTAGAGAAATTATTGCATGCAATGCAACATCAGGATCTTGATCATGTGTTAATTTTGATAAAAT	1	Anti_mRNA	90	0.994072
nc-53	Pf3D7_02	238493	238578	-	CAGCTCTATCAGTATGCGATAATAACACAGGTGTAACGTGTGTTTGAAATCCTGTTATTGTTTTGGGTTTTCCTGCTTGTCCAAC	2	Anti_mRNA	85	0.991657
nc-54	Pf3D7_02	246464	246613	-	TTAAAAATTCCGAAATACCAGTAAGTGTTATAAAATTGGGGTTTACTTTTAAAATATCTTCAGGCATATACCCACTTAAGCCGTCAGTTAATATGTACACTATTCCTTTTGTCAATAATCCGTCTAAAGAGTACATGTTTAAGAAAAAT	3	Anti_mRNA	149	0.728666
nc-55	Pf3D7_02	249224	249296	-	CAAATCGGCTTCTAACGCTCTAAAACTTGCTGGCAATAATTGATCATCACATCCATCTAATCCTGCAGCTAC	1	Anti_mRNA	72	0.997338
nc-56	Pf3D7_02	271651	271733	-	AATAACCATTTTATTTCAACTATTATTCGATATTTTATTAAAGCGTACTCTGAAAAATATTCGCTTACTTCCTGGCACGATC	1	Anti_mRNA	82	0.923982
nc-57	Pf3D7_02	272864	272996	-	ATATATTCCTGTGAGAAGTGCTCCACATTTTTTGACAAATAGCTTGCGTAGCCAAGATAATTGTGCGGTGTTAAATTCATCAATTCATCGATTGCATTTTTTGGTAGATGACTACAGTTTTGTTGAATAAAT	3	Anti_mRNA	132	0.587815
nc-50	Pf3D7_02	273750	274204	+	TTGAAGCAATATTACTAGAGTTATTTAAGAGGGATGTTGCTGCTCCACAGTTTTCTTTGTTACCATCGGTACATTCTTTTTGACTATCAGAAGTATTTTGTGGATGATTATTTCTAGAACCATGCATATGTCCATGTTGTCCTGTACCTTTATTCTCTGGTGCAGATTGTAATTCGGGGGATTCAGTTTGTTCGGCTGTTGGAGCAGAATTTTCAGCTTGTTCAGGTTGTGCAGTAGGACTTTTAGTGTCTGCATCTTGAGTGGGTGGAACATTTGATTTAGTTTGAGAGTCTTGTTGAACATTTGAGTTATTTTGAGTTTCTTTATTTGCTTGATTTGGTTCTTGAACTTCTCCTTTACCTTTTGGATTTGTTTCGGCATTTTTATGATTTGGATTTT…	4	Anti_mRNA	454	0.0260859
nc-73	Pf3D7_02	274072	274232	+	TTTATTTGCTTGATTTGGTTCTTGAACTTCTCCTTTACCTTTTGGATTTGTTTCGGCATTTTTATGATTTGGATTTTCTGAAGAGGTACTGGTAGATGCTTCTGCATCATTAGTAGTTGTGGTAGTTGTGGTAGTTTTGGTAGTTGTGGTAGTAGCGGGA	2	Anti_mRNA	160	0.618615
nc-58	Pf3D7_02	286889	287025	-	AAAATTTACCCGCCATGGTTGTACAGTCCGGAGATATTTCCGAGTTGTATATGAGGAAAGGATACTTCTTTATGAGACTTGCCGAATTCGATGACATGTCCTTATATTTATTATAACGTAACATAGGTGAAGGAGA	2	Anti_mRNA	136	0.708056
nc-59	Pf3D7_02	298729	298823	-	AATTACTTTTGGATGGATTACGATTTTTTTTTTTTTTTTTTTTTTTTGTTTCTTATTAATAATGGCACTTCTTTTTCACACTCTTTTATTTTGA	1	Intergenic	94	0.200745
nc-74	Pf3D7_02	306222	306304	+	TTGAACTTGAACTAGAGCTTGAACTTGAACTTGAGCTTGAATCTGAAATTGGTTCTGTATCTCCTCTAACTGTTCCCGTACT	1	Anti_mRNA	82	0.410032
nc-75	Pf3D7_02	308942	309050	+	ACAAATGTTTACACATTCATCATGCATTTCTGCATTTTTTGAAGTAGATCTAGAACAAGAATTATCTCCTACTTCAAATTCATGATTATATTTAACTAAACCTCTTCT	1	Anti_mRNA	108	0.477151
nc-76	Pf3D7_02	309726	309801	+	TAATTACCATAACCAACAATATTAACTACATGATCAGGTGTTTTATCACCACATAAGTTTTGAACTTTCTTTCCG	1	Anti_mRNA	75	0.969355
nc-60	Pf3D7_02	341997	342093	-	TATATCTTTTGAGGCACCGGTTAACAACAAATTGGAACCTATGTTACCTTGATTTGTTTTATCTTTTGCAACCATCTCTTCTTTCTTTAGTTCAAT	2	Anti_mRNA	96	0.0494295
nc-78	Pf3D7_02	356685	356770	+	AAAATTTGCCCTCTCTTCGAAATCGATTCTATAAAGGATGAAAAACATATACAACAATATTCATATTTTATAACAGGAAAAAAAA	1	Intronic	85	0.0221492
nc-79	Pf3D7_02	401081	401218	+	AAACAATTTTAGTTCTACAGGATGGACAATTATCTATAGAATATTTCTGAATAGCTGTAGCTAAGCATTTCCAACAGAAGGAATGAAAGCATGAATTTAAAGTAACCGGTTCATGTATTAAAGATAAACAAATGGGG	1	Anti_mRNA	137	0.974757
nc-80	Pf3D7_02	423906	423984	+	TAATCTGGCATATAATTATATTTATTTATGTAATAATTCTGTAAAGGGCAAATAATGAACACGGAAAGTCCTCTCCCT	1	Anti_mRNA	78	0.973003
nc-61	Pf3D7_02	526641	526712	-	ATCTATGTTGAAGGGAATAAATTATTTCATATGGTCAACGTACTCATGCATCCCTCCTTCTCATTTTTAAT	1	Intergenic	71	0.000899887
nc-62	Pf3D7_02	529037	529123	-	ACCGAAGTGGACACAGAGGTAGATGCAGAAGTAGAAGCAGATGTAGAGGCAGATGCAGATGTAGAAGCAGATGTAGACGAAGATTC	3	Anti_mRNA	86	0.845696
nc-63	Pf3D7_02	530257	530336	-	AGGACGAACCACACACCGATATATAAATGCTTTTAAGAAATACATAATCATACACATGTTAATTATATTTGTAAACAAT	1	Anti_mRNA	79	0.269937
nc-81	Pf3D7_02	532173	532242	+	TGCATATGGACAAAACGCTCTCTTTAAATATTTCTTTTAATTACATAAAAAGGAAACATACATATAAAT	1	Intergenic	69	0.00799722
nc-65	Pf3D7_02	569964	570132	+	TGATATGTTTGTATTCATATTATTCATTGATGTTGGTATTACTGAATTAAGATTAGATGTTGGATAATTCTTTGTAGTAGTTGCGATGGATGATCTACTATTCATTGTATTGTTAATAATTTGTGTATGAAATTTGGTTGGTGGTACTGAAGGTGGTGGTTGTATGGA	1	Anti_mRNA	168	0.535857
nc-64	Pf3D7_02	574953	575041	-	CAAAAAAAGTGTTATATCAGAATTATTTTAATTCAACATAACACAGCACATAAACATTCGGAATTTCACATTAGTCCACTTTTTTAAT	2	Intergenic	88	0.276788
nc-82	Pf3D7_02	575130	575264	+	ATAATGTAACACATATTGATATTGTTACAAAATGGTAAAGGTCTTTATATCTTGCTGCTCTTCCTTTTTGACTACATTTTTTTTGGGTACTACAACTTGTGGTATACCCCAATGTGGATGTAGGGCTCCTGGAT	1	Anti_mRNA	134	0.600556
nc-84	Pf3D7_02	631115	631217	+	TAATAGGCTTATAAATAAATAAGGACTCTCGAATTAAATGATCTTTCATACAAAATGTATTTGATTCATTCTCATATATCGCCTTCTCACAAATTTCTGAAT	1	Anti_mRNA	102	0.0709441
nc-66	Pf3D7_02	687586	687666	-	AAAAATAGATGAACCTATAGATAATAATTTAAGGAAATATAAATTTGAACCACTTTCTTCCACATTTTTGTTCATTTCAT	1	Anti_mRNA	80	0.793613
nc-67	Pf3D7_02	688397	688544	-	TAAAATGTTATTGCAGTATTCTTTTCCAAACTCTCTGAACGTTTTAAATACTTCTGATTAGAAACACCCGGACGGCTGTAATCTATATTGAAGGTACCCGTCAAGGGTGATGTTTCGTCAAAGGACAAATCAAAAATTGTAGTGGGC	1	Anti_mRNA	147	0.785942
nc-72	Pf3D7_02	719934	720046	+	TTGTCATTTTATTATGTACTCAGCATATAGGGGGGTCGAGGTCTCCTGTATATCATAGGAACGTTTTATTTAATGATACATTTATACCCTTTCTTTTGATATATATAGACAT	3	Intergenic	112	0.0220125
nc-86	Pf3D7_02	723087	723156	+	TGTTACGTATTTTAATATATGTATATAAATATATTGAAATACACATATGGTCATGTCGCACCGTCCATT	1	Intergenic	69	0.019303
nc-87	Pf3D7_02	735575	735646	+	AAAATCAAAACAGTAGGTAGCTACATGAACTTGTATACTGTGTTGATCAGAATATACAACTTTTCCTTTAT	1	Anti_mRNA	71	0.972891
nc-88	Pf3D7_02	750244	750325	+	ACAAAGGTTATGGATTTCCCAGATCTCCCTGCCCTTGCTGTTCTTCCGACTCTATGTATATATTCTTTACATGAGCAAATA	1	Anti_mRNA	81	0.970374
nc-68	Pf3D7_02	775730	775806	-	TATAAAAGTACCTGATCCTATAACAACAAAAATGAAGACTACAAGAAGTATTGGTCCTACCGGATGCTTTCTTCCT	1	Anti_mRNA	76	0.986877
nc-89	Pf3D7_02	784190	784271	+	AATTAATACATTTCTATGTTCACCGTTTGTCCTGTTTTCAACTTGGTTTACATTACTATTGTTGGAAGTTAAGTTGTTATT	1	Anti_mRNA	81	0.0182684
nc-70	Pf3D7_02	894192	894265	-	AAAAACTGTACGTGTACCAAACATCCTGCCAACATCGAAAAATACCAAACACGTAATATTTATTCCTCTAATA	1	Anti_mRNA	73	0.0729383
nc-71	Pf3D7_02	909300	909404	-	TCAACGCAGCAAACGCAATTCCTACACTTAAAGGAAAAGCCGAAATCGACATCATTTCCGGTAATATGGAGATATATGTGGGTTTTTTTTATGTGTTTTTCTTT	1	Anti_mRNA	104	0.0530885
nc-90	Pf3D7_02	943614	943740	+	TAAATGAGTTATGTTGGTGATTATTGTGCATGTAAGTGCAACATTGGACATAGATTTGGTAGTAATTAGGTAAGATGAAGGTAATAGTTGACCCAAGAAGTACAATAATGATGACATAAGTGAGGA	1	Intergenic	126	0.104731
nc-83	Pf3D7_03	9817	10018	+	AGGTACGCCAACATGGATGTGTCTATCATATAGTCCGTGATCAACTATACATACTACGTGGTACCACATGGTGTCTACATCACACGCGTGGTGTTTAATCACCATTTTTTCATTGTACCCAATTTTCCCCTAGCACTTTTGGTGCACAATTCACATGCACTTCAAAGCATTTGATGATTATGATGTTGCACACACGATGTT	3	Intergenic	201	0.469159
nc-91	Pf3D7_03	36861	37007	-	CAATACCCCTTAACTCCTCCTCAGGATCTAATGTCCTAACCATTGTACCGACAACATGATGTCATACATACGTGGTTTATATCGTGGCATACATGGTTTGGTGGTGTGGTGTGGTGTGGGGTGATTGTATGTATTTATGTTATGGG	1	Anti_mRNA	146	0.307031
nc-118	Pf3D7_03	92213	92297	+	TAATTATTCCATCCTGATGGAAATCCATCATGTGTATTTTGATTATCCCATTCTTGTGAGAACATATATTCCGGTGATGTATTC	1	Anti_mRNA	84	0.230418
nc-119	Pf3D7_03	108183	108294	+	ATCAATCGACTTTCACTTTTATCAAAAGCCATCGAAAGGGTTGAATTTTCACATTCCACCGTTCCAGGTACAACCTTATTTGATAACGTATCATATTTATATCCACTTGAC	1	Anti_mRNA	111	0.993558
nc-93	Pf3D7_03	140561	140629	-	TCAGGAGTATCAGAATCCTTTTCATCGTCGCTATCAGCAGAATCCGCTTCATTCATTTTTTCAGTATC	1	Anti_mRNA	68	0.109433
nc-94	Pf3D7_03	151603	151675	-	TACATATTATACTAGCCTATTTTTATTTATATTGACATTTTTCTTTCTCTGTTTTTTTTTTTCTTTTTTTTC	1	Intergenic	72	0.212838
nc-120	Pf3D7_03	160749	160844	+	TTATTTTCGGTTCTCGTGCATTCAATGTCTTCCCTATTTGTCTAGCTATTAAGGTTTTACCTGTACCAGGAGGACCATATAATATCATACCCTTT	2	Anti_mRNA	95	0.967331
nc-121	Pf3D7_03	204343	204415	+	ATATTTTCCCGAGGTAAGGTTATTCCTTCTATTGTTATATTTTGTAAGTCACATATGATGACCTGTAAATAT	1	Intergenic	72	0.834952
nc-92	Pf3D7_03	207355	207432	+	CCTTGGGTACCTTGGCAGGTAAGTCGAACCCCTCAATTTTCATTTCTATGAAATGTCTAGCTAAGGAATATTCGAAA	1	Anti_mRNA	77	0.996892
nc-95	Pf3D7_03	249085	249171	-	TGTTTCTAATAGGATGGATAACAACCCTTCTTTCCTATTATTACATACAAAGGATATTCATATGCATAATGTGTAGAGCTCTCTCC	1	Intergenic	86	0.121906
nc-96	Pf3D7_03	260922	261078	-	TGCTTATAGAAATGAGGTACGGATGGGTCTGTGCCTCCAATTTTGTGTTTATACGAATCGTACACTTCCTTAAGATATTTCTTTTTTATGTTTTTAAAGTTGTATGTATAATTATTACTTTCAGCGAATTCGTTTGTCTGTTCAATGTGAGGGGTG	1	Anti_mRNA	156	0.934925
nc-122	Pf3D7_03	312682	312761	+	AAAAAAACATTTAAGCAGTAACAGTTTGATTTTGTGATAATAAAAAGTCTTTTTCTGCTGAGTCCTCTCCAAAATCAAC	1	Anti_mRNA	79	0.980012
nc-123	Pf3D7_03	330688	330836	+	AGATTCATATTTTGAATATTTGTATTAGTAGCTTGATATGATGAAGAAGCATTACTGTTACTAGCCAAATCAGTAGGTTGTGTTTCTTCCGGTGTGTTTTTTTTCATTTTAGGTCGTCCCCTTTTTCTTTTAACAGGTGGTGCTGGGT	1	Anti_mRNA	148	0.650893
nc-124	Pf3D7_03	369305	369386	+	TTTAAAAAGGTCATCTCCTCTGTCGCATTTTATTTTATTTTATTTATTATTTTATATAATTGATAAAATAAAAAGAATAAA	1	Intergenic	81	0.177132
nc-125	Pf3D7_03	379129	379221	+	TCATATTGTATACCTTAACTCATCCCTCACAAAGGTACTATCATTTAACAATTCAAATGGAGGGTATATAGGAACCAAACTATCCTGATGAC	1	Anti_mRNA	92	0.889788
nc-126	Pf3D7_03	379288	379357	+	CTGAACCAGATACTGAAAAATAATAGCTGGTCCTAGAGCAACTCTGAACCCATCAATAGAATCTATTAC	1	Anti_mRNA	69	0.994448
nc-127	Pf3D7_03	379751	379825	+	AATAAAACAGTAAGTACTTCAAATGGTCCAATGGTACGTGCAATATATCCAAATGTTTGTATAGTAGCTCTTCT	1	Anti_mRNA	74	0.993535
nc-128	Pf3D7_03	380998	381075	+	TAAATGTGGTAATACAGCACATCCCATTAAAATGGCAATTTGTTGTACGATTTTTATACCTGTATGTCTAGCTTCCC	1	Anti_mRNA	77	0.974793
nc-97	Pf3D7_03	399682	399769	-	TCTTAAAGTACTTCTTACCTTGCTCATATTTTGAATTAAGTTGTAATCATCTAATGTCGGGGTATAAGCTTGTGATATCCTCATTCC	1	Anti_mRNA	87	0.975829
nc-98	Pf3D7_03	405338	405436	-	TAATTGATGCTTTCTTGATTTTGTAACGGAATACATTTTACATCATCAAATTGCTTCGAGTGTCTATGTATTCCTAGAACCGATCGACCTGACTGGTC	1	Anti_mRNA	98	0.638091
nc-99	Pf3D7_03	423997	424073	-	TAAAAACCTTGGATAATTGCTTTCTGTCTAAAGCAGCTGCAATAAATTCCGTGTAATCAATTTTCCCACTGCCATC	1	Anti_mRNA	76	0.902474
nc-100	Pf3D7_03	425165	425265	-	AAAAAAAAAGTAAACATCATCCTAAAAACTACATATATTTCAATGTTTATTCTTATCATGCTTATGCGTTTATATATATATAAACCGAAACAAGTAGTTT	1	Intergenic	100	0.0333702
nc-101	Pf3D7_03	500236	500313	-	TAAAATCTATTTCTAAGGGATATGGGAAATAAGGCTGACCTAGTGTATACGATAATTTAACAAGAACATTTTCTTCC	1	Anti_mRNA	77	0.591484
nc-107	Pf3D7_03	504097	504170	-	TAAACTGACGATCGGAAAATCCTAAGCCAACAATCCCATCAAAGGGTAAATCCGAAAAGGGATGTAGCGATTC	1	Anti_mRNA	73	0.996282
nc-102	Pf3D7_03	529651	529794	-	AAAAAGTTGGCTATGAAAAAAGCAGGGATTACACACAAGGCAAGATATGTTAATATAACAAGTATAACGTTGTTTTGAAAGGGTAGATACTTTAGAGTAATATTTATGACATTTCCTACAAACAAGCTTAGAACAGCTAGTGA	1	Anti_mRNA	143	0.0404422
nc-103	Pf3D7_03	541933	542039	-	TTAAATAACCTTGTCTTATGTTATTTATCCATAAGGTACTTTCAGCTATAAATTTATAAGATAATGTTGCATTCAAACAAGACTGCTTTACACCCTTCCCAATTTC	1	Anti_mRNA	106	0.942782
nc-129	Pf3D7_03	568915	568992	+	TGTGTGTATATATGTTTATTGTCTAATTTAAAAAAAAAAAAAAAATGAGAAATTTATTTTTTTCACAGTATATCTTT	1	Intergenic	77	0.236693
nc-131	Pf3D7_03	615393	615445	+	TTCAAATAGCTATAGATTAAGGACTAAAAGGTTTTTTCGATCATATAATAAT	1	Intergenic	52	0.0230755
nc-104	Pf3D7_03	643678	643748	-	TTTGAACCTCCTGAAAGATTTAAATGATGGTAAGTCATGTAGGAACATGAACTACATGAAAAAATGTCTT	1	Intergenic	70	0.000224581
nc-105	Pf3D7_03	661246	661333	-	GCCATTTTATATGATCTGAACCACTCAAGTAATAAACTAAGAGTATGTGGGTAGTACTTTTCTATGTCGCTTAACGAGTTGATATCC	1	Anti_mRNA	87	0.900934
nc-132	Pf3D7_03	662272	662365	+	ATTCATCTCGTTTTCCATAAAATGATTGTCTTCATTATCCGTTAAGGACCAAATAGAATCTGAAGAATTTATCGGATGATTAAAAATATCCTT	1	Anti_mRNA	93	0.677593
nc-133	Pf3D7_03	662778	662866	+	TCTTTCGTATAATTTCTTCTCTTCTCCTTTGGCTAGCCTCATCCACCACTTCGTTGCATGGGCTGCTTTTGATCATTTCAACATTTTC	1	Anti_mRNA	88	0.406643
nc-106	Pf3D7_03	668796	668876	-	TAAATTTACCTATACCTATACATTGTCCTGTTGTTCAAATCACCTATATTTTAAACCACGAATTCGTTTATAACAAAAAT	3	Intergenic	80	0.00725067
nc-108	Pf3D7_03	675521	675637	-	TTTATATGTGTCTTCTTCTTATTCCTTCCTGTACCAACTTCTCCGTTAAATTTCCTGTGATTTGAGTTAAATGGCTAGTTGCCGTTTGGCTAATTTTCTGAACAGTGTCATCTATC	1	Anti_mRNA	116	0.791582
nc-109	Pf3D7_03	687295	687374	-	TTAATCTCTCTTGCCTATAGTATGATGCTACATTCGAACATGGAACAGACGATATTTCTTTCGTAATTTCATCATTTAT	1	Anti_mRNA	79	0.688481
nc-110	Pf3D7_03	737035	737112	-	TTGTAATATTATAAAATTGGCATCCATGTCTGATACAACAATGTGGCTTTTCGACAAGGCACAAAGTGATCTGCAAT	1	Anti_mRNA	77	0.972855
nc-111	Pf3D7_03	786255	786361	-	CAAATAGACCATAATATATTCATTTATATGTCAAAATAATGATTACTTGGGTTGAATATTTTTTTCACATCCGTCTGCCAATATAAAATATAGAACATTCTCTTTC	1	Intergenic	106	0.815031
nc-112	Pf3D7_03	811280	811351	-	GCAACTTTGACATTTGAGTAGGCATTTAATGTATTAATCAAATTGTTATTTTCGTTCTTCTTGGAGGTAAC	1	Anti_mRNA	71	0.930596
nc-113	Pf3D7_03	832972	833052	-	AATATCTATGTTTATCATTTTGTTGAGTAAAAAATTTTAATGAAAATGTATGGCATATTTATAACATGCTCTTCCACATC	1	Intergenic	80	0.0204816
nc-135	Pf3D7_03	850650	850755	+	GTTGATAGAACTTTTGGGATAGCAGCAGGACTATTATGTGTATTTCTACTTATTTTTTTATTATACAAATCAATATGAAAATCTCTTTTTCTTGCATCCGTTCTT	1	Anti_mRNA	105	0.149985
nc-114	Pf3D7_03	875799	875899	-	TTGTTGCATTTCCTGCCAATTCTAAAACTTCTGCTGTTAAGTATTCCAAAATGGCTGCGGCGTAAACTGCTGCTGTGGAACCTACTCTTCCATCAGAAGA	1	Anti_mRNA	100	0.994273
nc-116	Pf3D7_03	928316	928386	-	TATAAATACCATAAAAAACTCATACATTTAACAACACACTAATGACGATCATATTACTTAACCATAGTAA	1	Intergenic	70	0.178249
nc-117	Pf3D7_03	1028697	1028850	-	ATCACCATAACCAAAACGATTACCAATATTGCAACGATGGAAGCAATAATAGGAGTTTGGTAACCCATATAAGTAGCTGCTATCTCACCGGTCTTTTCAGTTGTGAGTTCAGTAGTTACCTTCTCAGTAGTGGTCTTTGTAACGTGAGCAGCA	1	Anti_mRNA	153	0.0745788
nc-136	Pf3D7_03	1038169	1038348	+	CAATCATATCCAAAAGTTCCTTTGCATCTTTGGCACTACTATAGTCAGGTTCTTTTGCGGCAGGCGCACGCTTCGGGCGACCCATTTTGTTTATCGTTCGTGCACTACATTATGTCATACATACGTGGTTTATATCGTGGCATACATGGTTTGGTGGTGTTTTGGTACGTACGTGGGGG	1	Anti_mRNA	179	0.0804724
nc-137	Pf3D7_03	1057011	1057171	+	AGTACGACAAATGTGGGATAAGTGGGTAACAGTACACCATTTTTCCACATAGTTGGTGACCCAAAATTGATATTTTGATGTTAAAATTGTGTGTGCAAAAGTATACTAACCAAATGCTTTGAAGTGCATGTCAATTGTGCAACGAAAGTGCTAGGGGAAA	1	Intergenic	160	0.430992
nc-170	Pf3D7_04	42213	42293	+	TTATTGCAGCAGTTAACTTGGCATTTTTAGCAGCCTCAGCGGCTTTAGCAGCTTCTGTAGCTTCTTCAGCAAGTCCTTTT	1	Anti_mRNA	80	0.077343
nc-171	Pf3D7_04	42550	42631	+	AAATTCCATACCTCTGGCTTTTCCTGCTGCCTCAGCGGCAGCCGCAATGTCAGCAGTACCCTCAGCTATAGCTTTCGCAAT	1	Anti_mRNA	81	0.190698
nc-172	Pf3D7_04	42698	42776	+	GCAACAGTTCCTAGACCATACCCACATCGTAAACAACCTTTTTCCACTTTATCTGCTAACGACTTTTCGCAAACACAT	1	Anti_mRNA	78	0.140958
nc-138	Pf3D7_04	101827	101956	-	GCAACAACTTTAGTTGCAGGATCAGGGGAGGCAACCGTAGCGCAAGCGGTTTGAAGTGACTTAAGTTTGCAACAGTTGGCAACAACATCAGCTACTTCACAGCAAGTTCCTGCTGCATTAGTAGAGCAA	1	Anti_mRNA	129	0.71234
nc-173	Pf3D7_04	104699	104769	+	GTTGTTGATGTTGATGTTGATGGTGATTGTGTTGTTGATGTTGAACCTGTTGATGCTGTTGATGCTGTTG	1	Anti_mRNA	70	0.219143
nc-174	Pf3D7_04	105054	105205	+	TTGATGCTGTTGATGCTGTTGATGCTGTTGATGCTGTTGATGCTGTTGATGCTGTTGATGCTGTTGATGCGGTTGATGCTGATCTTAATGTTGATGCTGTTGATGCTGTTGATGCTGATCTTAATGATGTTGATGTTGATGCTGTTGATGG	1	Anti_mRNA	151	0.307582
nc-175	Pf3D7_04	110737	110833	+	TAAATCTATACATAACCATTCTAGCTGTGTTCTTTTTAAAATATCTACAATTAAATCTATGCTAAATTTAGAATGCATTACTATTGTAGTGACACC	1	Anti_mRNA	96	0.970908
nc-140	Pf3D7_04	174829	174922	-	TAAAGTAAGAAAAAAAAGATCGGTACCGGCTGGGATCGAACCAACGACCTTGCGGTTAACAGCCGCACGCTCTAACCAACTGAGCTACGGAAC	1	Anti_known_nc	93	0.808542
nc-176	Pf3D7_04	213226	213308	+	TAAAATAGGTATTCACCTTTGTTTTTGTTATCATTTCCTCAGTACCATGATATGATAATAATTTATCCTTCTTCCCATGAAT	1	Anti_mRNA	82	0.974239
nc-177	Pf3D7_04	213395	213452	+	ACGATGTATAGATGATAAAGGACATTGTAATACTAAACCTAATAAATCTCTTTTGGT	1	Anti_mRNA	57	0.973425
nc-145	Pf3D7_04	220465	220557	-	TCCTCCTCATCATCATTATTTTCCTCCTTATCATCATTATTTTCCTCCTTATCATCATTATTTTCCTCCTCCTCCTCCTCATCATCCTTTTT	1	Anti_mRNA	92	0.274552
nc-178	Pf3D7_04	241905	242056	+	AAGGAGTACTATATAAACTATATGTGTCATTTAATCTGTTTTCGTTCGTACCAAATAAATTCGGATAAATACTATAAGTATCAACCTCGGGGGAATTTTCGGTTGGATTACTTTGATTAACAAAGGCTCTAGAAGGGCAATTTTCTGGGTG	1	Anti_mRNA	151	0.689764
nc-179	Pf3D7_04	265346	265418	+	AAGCATTCTGAATTGTTATCTTTGCCATCATAATTTTGTGCGTCATTCATTTGTGCGTCATTCATTTGTGTG	1	Anti_mRNA	72	0.177109
nc-141	Pf3D7_04	304784	304858	-	TAATCTGTTCATACTTTAATTTAAAGAAATGTGTATATATGATTAAATTTAATAAGCTAGCTCTTCTGAAAAAT	1	Anti_mRNA	74	0.647719
nc-142	Pf3D7_04	316275	316367	-	TAGTAGTACACACTTTTTGTACCTTTTAGATATTATTTCATATTCCTCATTTATTTTATTGTGGGAAATTATCCCTTCTTTCATTTTTACCT	1	Intergenic	92	0.00603972
nc-143	Pf3D7_04	329312	329467	-	AGCTAGCTGAGTTTCTAAAGGCATTTTGTCAGCAGAATCTTTTCCAGAAAGACCTTGAGATAGTCCACCTTGATTAGGTCCAACAGCATGAAGAGAGGCACCTGAAGAACTTCCTGGGGTTTGCAAAGTTGAAGGGGATCCTTTTCCAGCGGGCT	1	Anti_mRNA	155	0.968913
nc-144	Pf3D7_04	329605	329687	-	AAGAATCATCTCCTTCGTCTCCTTCATCTGTATTATCCTTGTCCTTATCCTTATCTCCTTTATCATCATCTGCGTTCTTCGT	1	Anti_mRNA	82	0.776894
nc-181	Pf3D7_04	334600	334661	+	TACTTTTATGAGCAGCTAGCTGTAATATCACGACATCATCGTACGTACGCTGTTTGATGAC	1	Anti_mRNA	61	0.993307
nc-147	Pf3D7_04	389543	389636	-	TTCATGTGTTCTACTATTTGCATGTGTTAGGCTTTTTTTTTCTTTTGGTAGAGCATACGATTTTTTTTGCTTGTTATCCGCTAAGTCCGTATT	1	Anti_mRNA	93	0.103486
nc-148	Pf3D7_04	414125	414204	-	GAAATTCAGAAATAACGGTTAATAATCTTTCGGCATATTCAGAGCTCCATATACCATGTAATACAATTCCATAAAATGT	1	Anti_mRNA	79	0.954921
nc-149	Pf3D7_04	414600	414681	-	ATGATAAACCTTGTACTTTTTGAAGTCCTTTTGGATATTCATCCCATGAAGTAGCTAATTCGACAAGTTCTTCCAAATTAT	1	Anti_mRNA	81	0.993438
nc-182	Pf3D7_04	418004	418107	+	CAAAGGCTGATCTCCACATTCCATATAAAGATATGACGTATCATATTTATTGGAACTTCCTTGCTTAGAGGTACAGCTATTAGAACCTGCTTCACATACTTCT	1	Anti_mRNA	103	0.991045
nc-183	Pf3D7_04	429682	429789	+	TATTTGTTCTTGTATTTGTTTTTTTTTTTGCATTTGTTTTTTTTTTTGCATTTGTTTTTTTTTTTGTTTTCCTTTTTGGAATTCCGCAAGTTGCTTTTCTTCATAAT	1	Anti_mRNA	107	0.0255764
nc-150	Pf3D7_04	554196	554289	-	TCAAATACCTACATAAATATATATGTATAACATGCATGTATTATTTTATACATCACATCGATTACATTTTAGCGTTTTTTTCCATCACATATA	3	Intergenic	93	0.113447
nc-184_1	Pf3D7_04	559510	559675	+	AACAATAGCAGTATAATAACTAGTACTTGCAGTTGTTATCTTACCAAATTCAACTGATTGAATTGATGCTTCTTTATTAGAAGTAGCTACAATACCAGCTTATTTAACTGGACCAAACCATACTTTGCTCTTATTAAATATGGCATCACAAGCAGTCTTAAGGCG	1	Anti_mRNA	165	0.848495
nc-185_1	Pf3D7_04	560110	560185	+	AACAATTTTCTGGATTTCTTTATGGCATTGATCTTTACATTCTTTCTTCATATTCTCGTAATCATTGTTATGTGC	1	Anti_mRNA	75	0.72927
nc-186	Pf3D7_04	566915	566993	+	TAATTCCTGTTCGAGCAATTTATCAATTGTGGTATTGTCCTTGGCACCAACAACAACACCACCTGCTACTGCTGTTTC	1	Anti_mRNA	78	0.121208
nc-151	Pf3D7_04	612807	612995	-	AAAAATGAACTGAATATCACGGCATACATTACGTGACCATGGACGTCCTTCATGTTTGCGATTACGTAGTCTCCACGTTTGTTGTTTTGCTGCCAACATTGTTTCCAGAAATAATTTATCGCTATTAAATTTGGATACATGTGCTGTTCCCAATTTTCTGATGTTCGATATACATAGTTCGTGACGTC	1	Anti_mRNA	188	0.0681853
nc-187	Pf3D7_04	620603	620688	+	ACGATCCAAAAACAACCACCGTAAAAAAAATACCTTCATCTCTTAAGGCATCTTGAACACCAACAAATTCTGATAATATACGAAC	1	Anti_mRNA	85	0.995741
nc-188	Pf3D7_04	624396	624479	+	ATAATGAACTATCCAAAGGTATATCTAATGATAATATATTATTTTGAAATGAACTAATACTTTGGTTATTTGATTCGCTTTCT	1	Anti_mRNA	83	0.682255
nc-189	Pf3D7_04	656165	656267	+	TTTATATGGGAAGCCATCGTAACAAACGCAAATCCTCTGTTCCTTTTCGTCTCATGATCTTGAGCAATCACGACATGTTGAACTGTTCCATATTGTTCGAAA	1	Anti_mRNA	102	0.996024
nc-152	Pf3D7_04	697258	697328	-	GTTTGTATTCCTGTGTGTGCATATTTTTATATGTTTGTTTTTAAATTATATAGACTTTTCTATTTTTCCT	1	Intergenic	70	0.00322378
nc-153	Pf3D7_04	704591	704702	-	TAATATGTAGTCTTTATTATATGTGTATATAATAAATGTAAACATTGTAAAAAAAGTATATTCATATAATCGTTATATGAACTACATAGTTTCCTAAACACGCGCAAAAAT	1	Intergenic	111	0.0189157
nc-190	Pf3D7_04	709462	709568	+	AAAAACTTCATCCTCTTTAACCACTAGAAAATTTTTTGTGTCAACTGGTGGAGCAAGCGATTCATCATTTTCATCACTATCTATTTTTTGTAATTCTTCCAATGAT	1	Anti_mRNA	106	0.586733
nc-154	Pf3D7_04	722307	722381	-	TTGATAGCTAAACGTACCTATAATAAACTCTACATTGTTTCCTCCACAACTTATATAGTTCTTCTTTCACCTAT	1	Anti_mRNA	74	0.870456
nc-155	Pf3D7_04	817391	817476	-	CCTAATATCCAATCCCCAATCGTCACAGCAGTCACAGTACCTGACAAGTCATGCGTTAGCTGAATATATATGGACATCTTCAAAT	1	Anti_mRNA	85	0.979471
nc-191	Pf3D7_04	833767	833857	+	TTTTTCCCTTTTACTAATTTTACCGTCATCTTATTAAACTTGTAGAATATAATTTTGTTCTATAAAAATAGGGAACCGCTTACACCAAAT	1	Intergenic	90	0.0297334
nc-156	Pf3D7_04	852137	852247	-	AATATTTAGGATGCTCTTATAACAAAATCTTCCTTTTTTATTTTTACTTTCTTGTTAAAACTTAATTTATTATCAAGTTCGTCTATGGTTTTACTGTACTGCTTATTTTT	1	Anti_mRNA	110	0.0750033
nc-157	Pf3D7_04	855057	855132	-	AAGCCAAAAAATGTTCTATTAAATAATATTAAGAGAAAGCCTATTATAAAACAAACACTTCCTGCTGTTTTTTTT	1	Anti_mRNA	75	0.856459
nc-192	Pf3D7_04	855570	855648	+	TTTAAGTGTTATAAAAACAATTTGTATAATTTTTAATAAACTTGATGATATCCTTTACACCCCACCCCCGATTTTAAT	1	Intergenic	78	0.274977
nc-158	Pf3D7_04	911675	911785	-	TCCATATTTATCATTTCTTATTTCTATATCATTCATACTTATTCCATATTTTGATATCGAGCTTAACCCTCTACCAATAGATTTGACGATAGCTTCTTTTGCAGCAAATT	2	Anti_mRNA	110	0.988081
nc-159	Pf3D7_04	930050	930152	-	ATACCTTTTAGGTTAATAATTCTTTACAGACTGCTCATACACATTCTCAATTAGCTTCATTTTATCTTTGATATAATTATCTAACTTATTCCTTTCGACAAT	1	Anti_mRNA	102	0.413659
nc-160	Pf3D7_04	1022958	1023140	-	GGTATAATGTCCCCTTGCGAAATTATTTGCTGCATCCTCTTTTCCAGATATTAGTTGTTCAGGGTGAAACAGCTGACGATACGTTCCTGTTCGAACTTCGTCAACGACGGTGGGTTCTAAATCAACGAACACACAACGTGGTACCTAAAATGAGTAACGACAAAAAGAAGCACACATGTATA	2	Anti_mRNA	182	0.788924
nc-161	Pf3D7_04	1023756	1023832	-	GATCTCTTAGTCTTAATAGTTGCGACGGCAGCATTAACATCCTTTGGTACTACATCTCCTCTATACATTAAACAAC	1	Anti_mRNA	76	0.991391
nc-163	Pf3D7_04	1041457	1041525	-	TCTTCCAAACCTTCCACTCCTACCAATTCTATGAATATAACTTTCTCTTGAATTAGGCAAATCATAAT	1	Anti_mRNA	68	0.993099
nc-164	Pf3D7_04	1044822	1044909	-	ATCACTTTCTATATTAATTTAAATCTAAATATGGATGTTTCGATTCCAAAACTTCAAATTTCTCCTCTGACAAGTTGTAAACCAAAT	1	Anti_mRNA	87	0.68916
nc-166	Pf3D7_04	1048356	1048468	-	TAATATTCAACAAAATTGCACAAAATACCATTTTGACAATATATACAAGAACACACATGTAATTGTAACATGTGTGCTCTATTTTTTGCTGTGCTGGCATCTCCATATTTAT	6	Anti_mRNA	112	0.243072
nc-167	Pf3D7_04	1059627	1059694	-	ATTTTGCACGCACCTGCTAAACCTGCCAATTTGAAGAGGGTCAAGTTAGACCAAGCTAATTCTTCGT	1	Anti_mRNA	67	0.881914
nc-193	Pf3D7_04	1061802	1061867	+	ACATTTATAGGAAGATGTTCAGGTGTTAAAAATTTGTCCTCTTCCTCTTCCTCTTCTTCTGCTTC	1	Anti_mRNA	65	0.519896
nc-168	Pf3D7_04	1076622	1076717	-	AATTCTTCATCCTCACAAAGTAATATAATTATTTCTTCCACATCTACATATGCAAAAATATGAGGACGGCCTGTTAAATCAGTTTCTTTAAACAA	1	Anti_mRNA	95	0.168844
nc-169	Pf3D7_04	1081378	1081454	-	ATTTCTTGACACCCCGTCTCTTAAACTGCTTTTCTCTTTGGATTCCTTAGTATTATGAGACCCTCTGGATGTGTAT	1	Anti_mRNA	76	0.58766
nc-194	Pf3D7_04	1083290	1083349	+	TCATATGTTTCATTTATTTTCTTAATAAAAGCATCTACAGCTATACACTTTCCATATGT	1	Anti_mRNA	59	0.0210698
nc-195	Pf3D7_04	1175118	1175256	+	TAAACACGAACAACAACATATATATATATTTTTCCCCTTACCTTCAGTACAAAATAACTCAACGCAACAAACGCTATTCCTACACTTAACGGAAACGCAGAAGGTAGTAACACATCGGTTAATCTATATTCCTTGGGG	1	Anti_mRNA	138	0.193189
nc-196	Pf3D7_04	1179295	1179382	+	CAAAATATGTGGGGACAATATTTGCGCCGTCACACCGGCATTGATTACGAGTCGCACTTCTTCCTGCACACGCTGTTTGTCGAAAAT	1	Anti_mRNA	87	0.139313
nc-197	Pf3D7_04	1193972	1194105	+	GAAAATTGGGTATAATGAAAAAATGGTGATTAAACACCACGCGTGTGATGTAGACACCATATGGTACCACGTAGTATGTATAGTTGATCACGGACTATATGATAGATACATCCATGTTGGCGTACCTAGTGGC	1	Intergenic	133	0.296387
nc-218_1	Pf3D7_05	3957	4133	-	CTTCACACACACACATATACAACGACATACCACTATATTTACCCCCCCCCTTAAGCTAAAGAAACAGCCCGAGAACCTTGAACCTTAGTGCAACACCACTGTTGAGGTGGAACACAAGGTGCGAAAACACTGTAATATGTTGAAGCTAAACGCGGAAGTGGTAATTAAATAGAGGA	1	Intergenic	176	0.478667
nc-198_1	Pf3D7_05	13120	13233	+	CAGGTCTTACCTTAACTAATACAGGTCTTACGTTGACTAACTTAGGTCTTAACTTAACTAACTAAGGTCTTAACATGACTAACATAGGTCTTAGGTTGACTAACTTAGCTCTT	1	Intergenic	113	0.198344
nc-219_1	Pf3D7_05	21674	21744	-	ACTTTCTCCTGCATGACATGTGATGGCTTTCCATACTGTGGCGCGATTCGCAGTCCACCAATCTTCTCGT	1	Anti_mRNA	70	0.551633
nc-220	Pf3D7_05	68927	69030	-	TCGGCCAATTTTTCGGTTGTCTCTGGTACTGCATCCTGTAATTGTGTTGGTTCGTCGGCTAAATCAGTAAAAAAATCAAATGCTCGAGCTGCGCTACACATTT	3	Anti_mRNA	103	0.963442
nc-221	Pf3D7_05	69033	69130	-	ATTTCCTAAACTACTAGCTGCTTCTCCAACTAAACTTCCAATACCACTAGCTGTATCACTTACTGCATCAGTAACATTTGTTGCTGCATCCGAAACT	1	Anti_mRNA	97	0.979556
nc-222	Pf3D7_05	69194	69339	-	GTTGTGGATTCAGTATTTTCTGGTATTACATCTTTTAATTCGGTAGTTGCAAGTGCCTCTGCTGCATCACCAACTAAATTTCCTAAACCGCTTGCTGCATCACCAACTAAACTTCCTATACCGCTTGCTGCACCTCCAACTATAT	3	Anti_mRNA	145	0.979611
nc-223	Pf3D7_05	69414	69507	-	GACATAGATTCGGCTGGAGATTCTACTTCGTATTCATTAAGTAAAGCTTCTTGAGCCATTCTACGTTGCCAACAAGGAGTACTTTCAAGAAAT	1	Anti_mRNA	93	0.979777
nc-199	Pf3D7_05	88073	88172	+	TACAACAATTCCATCTTCATTTACAATATCATTTTTATTTTCTTCATCAAATTCATCTAATTCATCTGAATCTTTATCATTGCTTACAAGATCTTCCAT	1	Anti_mRNA	99	0.0176679
nc-200	Pf3D7_05	140504	140576	+	TCAAATTAATCCAAGTTTTAAAATTTTTTTTTTTTTTTTATTTTTAACAAACCTATCCTCCCTTCCCCCAAT	1	Intergenic	72	0.0638358
nc-224	Pf3D7_05	164751	164832	-	AGACCTGTACTTAGAATGTTATGTCCATGAGGTCCATAAAAACTTAAACCGCTAGCTGAATAAGATATTAATTCTAGAAAT	1	Anti_mRNA	81	0.993406
nc-225	Pf3D7_05	175909	175992	-	AATAAGATACCATCATGACATGGGCTGTTTCCTATTCCCCATTTTCTTAATAATTTTTCCGAAAATTGTTGAGCTGCATTTTC	1	Anti_mRNA	83	0.980123
nc-208	Pf3D7_05	240463	240609	-	TAAAATGATGCTCGATATAAAAGGCCACCGTGTGTGTAAAATGATGCTCCTTATAAAAGGTCATCGTGTGTGTAAAATGATGCTCTGTATAAAAGGCCATCGTGTGTGTAAAATGATGCTCCTTATAAAAGGTCATCATGTGTGTA	1	Intronic	146	0.230445
nc-201	Pf3D7_05	241517	241608	+	TCACAATCTAATAATGGACTACAAATCCATCTCCTCAAATTCCTTGCACCGAAATTTGTACACGTTTTATTCACATAATCGTATAAAGAAT	1	Anti_mRNA	91	0.984252
nc-226	Pf3D7_05	259876	259954	-	TAATTTTGTTCTTCATAAGCATGGATGTTATCCCCATGGACTGATCCTTCACGTTCATTATTATTACAATCGTTCTCG	1	Anti_mRNA	78	0.0108829
nc-202	Pf3D7_05	263578	263642	+	TTCATCTGAAGAGAAGAAAAAATAAAAGTAAATGCAACAAACAGGTGGGACATCATAAAAAAAT	1	Intronic	64	0.061608
nc-203	Pf3D7_05	278773	278866	+	ATATATCAGGATAATTATCTTTACAATGTATACTAACAATTTTTACATTTCAAACATTCTGAAAAATTTCCAAAGTTCTTCCATCAGCTTAAT	1	Anti_mRNA	93	0.779185
nc-227	Pf3D7_05	286109	286206	-	TTTTAAGTAGGTTGCTTTCGATGTGATTCGGAGTGATGCTATTTTGTTGGTTCATTAAGGAGGTTACTATTTGATTATATGTGTTAGGTGGTATTAC	1	Anti_mRNA	97	0.275262
nc-204	Pf3D7_05	329262	329330	+	AAGAACACCATTTGATATATGTATTCTTAAAACCTTCTTAACCACAACATTGTTTTCTTCCATATAAC	1	Anti_mRNA	68	0.742883
nc-205	Pf3D7_05	338410	338516	+	GAATCCAAAAATGCTCATAAGCGAAAAATAAAATAAATTAAAAAACATTAAATTAAATCGTTGTACTTTTATTCTCCTAATCCTGTGGCTCCATTTTCTGAAAAAT	1	Anti_mRNA	106	0.888564
nc-228	Pf3D7_05	343180	343284	-	TTGTGTAAATATATATATGTATGTATATATGTGCTGACATATTAATTTTTTTTAAAAGATTGAATACAAGAAAGCACCGAATATTGCAACTGCTGATCCTATAG	1	Anti_mRNA	104	0.540173
nc-206	Pf3D7_05	377109	377217	+	ATTAACTAGATCTCCTATTACAATGTGTAAAATTCCTGCCTTTATATAATAGTCCCTTGCTCCATACTGTAGTAGTGTGCTTTTTAAAGCCTTTTCCGCTTCTTTCTC	1	Anti_mRNA	108	0.959747
nc-229	Pf3D7_05	526114	526200	-	TTATAGCAACTCATGGTATAAAACAGGATAACTTCATATTTATCTTTTTTATCAAATAATATATCACCATTATTCTTTTTATTATC	1	Anti_mRNA	86	0.420289
nc-207	Pf3D7_05	546735	546808	+	ATATCATCGACTGTATATCGTCTTTGTAAGATAATATACTGTAGAGAGGTATTCCTACCCTTTTCTCAAAGAT	1	Anti_mRNA	73	0.959646
nc-209	Pf3D7_05	546906	546995	+	TTAATTTGGCTAATATTTCCGTTAATGCTGTTCCACAAGTAAAAACATCATCAATAATTATGATATTTTTCTTTTCTTCATCTTGATTA	1	Anti_mRNA	89	0.700787
nc-210	Pf3D7_05	569574	569661	+	ATCTTCCCTAACAGCTGCATTACATATACATATGTCACCTCTTTTTATTAAATCTGGTTGAAGAGATCCACATGAACCTGCACGAAT	1	Anti_mRNA	87	0.969328
nc-211	Pf3D7_05	603943	604019	+	ATAATCTTGCCGTGACCAGGGATCGAACCAGGGACCTTCAGATCTTCAGTCTGACGCTCTCCCAACTGAGCTATCA	1	Anti_known_nc	76	0.943045
nc-212	Pf3D7_05	625163	625278	+	TTACCAAGGGAAGGGCTAATACCCCGTAGAGGTATATGTTTTGAGAAGGGTACATAAAAGTGTATGTTGATAATATGGAACTTATGCTTCCGCTAGCTCCGAATACATAAATATT	2	Anti_mRNA	115	0.880578
nc-232	Pf3D7_05	634297	634482	-	ATAATGCGGCGACATAAGTTTATCATGCGATGGCATCATTTTATCATGTGACGGCATCATTTTATCATGCGACGACCTCATTTTATCATGCGACGGCATCAGTTTATCGCCCAAACACGAATTACTAACACATGGAAGGACCTTTTCATTAATCATGTAATCATCCCTTTTATGCTTGTTCATTT	4	Anti_mRNA	185	0.162102
nc-233	Pf3D7_05	634621	634710	-	TAAATCCAAACCATATCTTTTCCATATATTATCCATAACATAAATTATTTGTATAACTAAATGATCTTGTCTTAAATCATCACCTGCTT	1	Anti_mRNA	89	0.991795
nc-235	Pf3D7_05	634947	635115	-	GAATTGTTCATAACCTATACTATGAGCTCCTCCCATAGCTTCAATCATTTCTTTACATAATTTCATAGGTGGAGAAAATGGTTTTGGATCCTCTCCAAATATATAACCAAAGTCGATATGAAAAAAGCGTCCATCTTTTGTTACCATTAAATTATCTAGATGTCTATC	5	Anti_mRNA	168	0.996141
nc-236	Pf3D7_05	635201	635272	-	TTAAATCAAGTCTAAATTTTTCTTGTACTTTTAAGACACATAACTCTGGACTCATTTTCATATCCTTTAAT	1	Anti_mRNA	71	0.9939
nc-213	Pf3D7_05	642791	642929	+	TGTTACCTTAACCCTTTGGAGGTGTAGAAATATAATCCTGAATGTATGGACAAGTTAACAATACAGTGTAGCATACACAATATCCAGACTTCATAGTTTAAAATAATATCCACAATTTTATTAAAGTTAAAATCAGAG	1	Anti_mRNA	138	0.625036
nc-237	Pf3D7_05	651307	651420	-	TCCATATATTCCATGTTGGGATAAAAGATATACACTATTTTTTATCTGCTGTTTTTCAAAAAAATTTATTTTCCTTGATGTAATAAAATCTTCATACGTCAAATCACTAGAAT	1	Anti_mRNA	113	0.982002
nc-230	Pf3D7_05	681429	681507	+	TTAAAACTTGTTTAACCTTAATTTGCTGTCCAAATATGATGAGGCATATCCTCTTGAATGAATTTCTTTATCTTCCAC	3	Anti_mRNA	78	0.856529
nc-214	Pf3D7_05	736470	736626	+	AGCATAAGCATCTATCTAATTCGGTAACTCCCACATTGGTAATATCATATAAATTTATATCATCCATATTATTTCCCTTTTTATCATTACATATGCTATTATTTATGGTACTATTATTTGGTATTACGATTGATGTGTTGTCTCGCATGACCGTTT	1	Anti_mRNA	156	0.566472
nc-215	Pf3D7_05	746004	746080	+	AACTAAAAAATATACTCCTTTATCATATTTCTTTTCATTATTAAAAAGAAATATAGTTTTTGGCCTTCCTGTTTGT	1	Anti_mRNA	76	0.986982
nc-238	Pf3D7_05	790430	790500	-	TCCTATCCCAATAATACAAGCTTTTATAACCCCGCTGTTATCTGCACACCTAACCATAGATTGTCTCCAC	1	Anti_mRNA	70	0.996919
nc-234	Pf3D7_05	809231	809333	-	ATGAAAAATATAAAACATATAAGGTAATATATAATATATACATATATTTATATACATATATAATATCATATCATAGCATTCCTCATGAATCCTATTCGAAAT	1	Intergenic	102	0.0807547
nc-240	Pf3D7_05	809362	809421	-	AATAAAATATGTTATGAAAGGTAATGTAGTTTTATTTTCCTCTGAACAGTAACTTAAGT	1	Intergenic	59	0.00741245
nc-241	Pf3D7_05	833324	833449	-	TACCTTTCTAGCATTTGCCTTAACACGATAAACATTTTGTAAGCATATGACATCTCCTCCCATTTTTTTGATCCTCTCCTTCTCTTTAGGATCATTGGGCTTATGATCATTTGACAACACTTCCG	1	Anti_mRNA	125	0.984061
nc-216	Pf3D7_05	842581	842658	+	AAATCAGCTTGCATACCAGCTCCAGCACAACTATCACTACCTGCTATGCTCAAAATCTTTGGATGTTCTTCCATATT	1	Anti_mRNA	77	0.664318
nc-217	Pf3D7_05	962200	962284	+	TTATGCATTTATATGATCCGCAAACATATAATATATGAACAGTATCAACTCTTGTCCGTTATATTGATATAATCCAGAAATTAT	3	Intergenic	84	0.315814
nc-239	Pf3D7_05	962200	962284	-	ATAATTTCTGGATTATATCAATATAACGGACAAGAGTTGATACTGTTCATATATTATATGTTTGCGGATCATATAAATGCATAA	6	Intergenic	84	0.316573
nc-257	Pf3D7_05	963509	963583	+	GTAACTCTATTCATTTTTTGAAATTCTAATGCCATAGCTTTTATTATATCAGAGGTATTCGATGGTTCTCCCGT	1	Anti_mRNA	74	0.995722
nc-258	Pf3D7_05	963644	963808	+	ATAAAATTATAGCTATTTAAAACATTTAAGAATAATCTTGAATACATACCCTTTCCAGGTCCACCAGTGGAAAAGGAGCCACCACCACCCATTAATGTTTGTAATACTGTTAAGGTGATCATATCAGAACTTTTCCAACCCCCTTGTGTTTCATAAGCGATGGC	1	Anti_mRNA	164	0.998592
nc-259	Pf3D7_05	1013475	1013553	+	CATCCTCGTCATTCAATTCGTGGTCCTTACCCACTTTTTGCGGATTATGCTTGACCGATTTTCCCCATACGAGGGCAT	1	Anti_mRNA	78	0.994177
nc-243	Pf3D7_05	1023738	1023891	-	GAACATTGATATATTAATTTGATCATTTTAATTTTATACATATGAATTAAAATGTATACAATGTTCGAATAATAAAGTTATCAAATATATGCTCAAGAAAAAATAAGGAAATAGAAAATGTGACGAGTGATGTTGTTTATGTTACCTTTAAAT	2	Intronic	153	0.029705
nc-242	Pf3D7_05	1029296	1029399	-	ACTAGGCGTAGCTTCCATACATTGATAAGAATTAATTCCATAAAACGTGTGTTTATAACAACCTCCTCTTCCTCTAACTTGTGATTTTGTCCACCTACATAAT	1	Anti_mRNA	103	0.99579
nc-245	Pf3D7_05	1069158	1069285	-	TCAGCTTCGAATTTCCCTAAATAAGAAAAAATCATTTACTAATGTTGTTGATGGAAGGTTTAGCCAACTATCCCTCGTTGTATAATGGGATGTCAATTTTCGATCCGTGTATCTCATAATTTCATCA	24	Anti_mRNA	127	0.97897
nc-260	Pf3D7_05	1086279	1086371	+	TAATATAGAACTAATTGAATTCTTGTGACATATATTGTTCCATATACATACACCGCTTATGTCTGTTATCGAACAAGAATTATCCGATGAAG	1	Anti_mRNA	92	0.853603
nc-261	Pf3D7_05	1156286	1156360	+	TCTATGCGATCAATTGTATTCCTTACAATATCTAATGATAATAAACTGCTTTTAATACCTGGTAATCTTCTTGA	1	Anti_mRNA	74	0.994391
nc-262	Pf3D7_05	1167168	1167243	+	TTATTTAAGGGGTCATGTAGATTCATTTTTGTGCTATAAAAGTGAGCACATAAATATGTCAGCACCTTAAAAGCA	1	Anti_mRNA	75	0.265056
nc-244	Pf3D7_05	1168199	1168273	-	ATAAACATTTTGTCTTTTGAACAAAATAATAAAAATTCAATAAACATATATAATATTGATGACTTTGATTTATT	1	Intergenic	74	0.0201738
nc-263	Pf3D7_05	1174160	1174241	+	TATTTCTGCTTGAATAATATGCATTTTATATGAACAATGTTATACTTGTTTATCCCTATTTTTGTCTATTCACCTTTTCTT	1	Intergenic	81	0.00352962
nc-264	Pf3D7_05	1187620	1187695	+	ATCTATATCACCTACACTTAAATAATATGGATAATCAGCATTACCCGATAAATGTAAACCTGAAGTATCTACCAC	1	Anti_mRNA	75	0.977872
nc-247	Pf3D7_05	1193830	1193981	-	TTGTAATCGTGTTCTTTCGTCGTAGTCATATGTTAATTGTGAAGCTAGCGAGTGGTAAGCAACCTCACTACACCCCCATGAGATACCAAATATGATGGACCAAAAATAAGACCATAATTTTAAGTGCCAAATGGAATTGAACTTAAGAGGA	2	Anti_mRNA	151	0.0502814
nc-248	Pf3D7_05	1194716	1194788	-	ATAATCTATGACATCTCCTTTCATAGATTCTGATATGGAAAAAAAGCTTCCTGTTGTTACCCCTCCAATTAT	1	Anti_mRNA	72	0.168361
nc-249	Pf3D7_05	1195200	1195271	-	GGATCTTCAACGCATTGTCCTGTTTTTCTCATTCTAATTCCATGCAATATTTTCTACAAAATGAAATATAT	1	Anti_mRNA	71	0.0470567
nc-250	Pf3D7_05	1197279	1197357	-	ATTTATCTAGGTACTTCACACTTTGTGTACTGGGTACAAATCCAAATTTTTTATGATCCTCCTATAAACGAAGAAAAT	1	Anti_mRNA	78	0.844872
nc-251	Pf3D7_05	1202008	1202079	-	TTGAGTTTCATAAGGGTAACTATTTTGATAGCTCCTCACATCTTCATGTTTTTCCATATCTACAACAAAAA	1	Anti_mRNA	71	0.862767
nc-252	Pf3D7_05	1204064	1204141	-	TATTCCACTCATCTATTAACATACTCATACATTCACTTTGTTTTTCCCAATATTTGCATATTAAATTATGTTCTTCC	1	Anti_mRNA	77	0.996063
nc-265	Pf3D7_05	1295656	1295781	-	AAAAAATATAATAAAATTCATCAGTAGGGTAAAACTAACCTGTCTCACGACGGTCTAAACCCAGCTCACGTTCCCTATTAGCGGGTGAACAATCCGACACTTTGAGACTTCTGCGTCCCAATGAT	3	Anti_known_nc	125	0.997965
nc-21_2	Pf3D7_06	51876	51958	-	TTGTTTTGATCCCACAAATCTGTTCCTTTAATTATATCACGAAAATCTGCAAAACTATATTACATAACAGTACAAATTCCTG	1	Anti_mRNA	82	0.0574712
nc-286	Pf3D7_06	78680	78749	-	AACTTGATGAATGGGAACGGGCTGCTTGACGAGATGATGAGGAAGTTTTACGTTCATTTGGTAAAGATG	1	Anti_mRNA	69	0.0198059
nc-287	Pf3D7_06	106473	106641	-	TAAATTATGTCTATGTCGTGATAAGGCAAATTCCTCATCTTAACCGTATGAACAGGAATTGCATATACCGGGTGCATTTGTTGCAGGGTATATTTTTTTTCGGACTCGTTGAGATTATCTATCAAACTTAAAGCGGCTAATCCAAAAAAGGTATGGCAAATGTCTGGA	1	Anti_mRNA	168	0.649536
nc-288	Pf3D7_06	129614	129723	-	TCTGTTGCAACAATACCATCTAAAGCATTTAATAATCCACTATATGAGACCCCTAATGTTTTGATTGTACTATGATTATTTGTGCCTGTAAAAATAGATGAATTTGATG	1	Anti_mRNA	109	0.831534
nc-275	Pf3D7_06	136621	136703	-	TATAAGAACCCTTCAAATTATGTAGCGGCTTATGTTCACCAAAAAAGAAAAAAGAAAAATAATTTCCCGATCACGATAAAAT	2	Intergenic	82	0.166698
nc-319	Pf3D7_06	153283	153390	+	AAAAATCTTCCTTTGTTTTTGATGGATTTTCAACTTGTGGATTTCTTGCCTCTCCAACGTGATCATACATATTTGTTGCAAGTTGTTCATTTCTATTCATAATATAT	1	Anti_mRNA	107	0.19529
nc-320	Pf3D7_06	162179	162247	+	TAAATTGAATATGCATATCTTCAATAGTATTATTCAATGAAGCAAAGCATTTCTGAACATCATTCTGA	1	Anti_mRNA	68	0.530145
nc-289	Pf3D7_06	223609	223693	-	CAAATCCAAATGTGCTATTCTTTTATCATGACATGTTCTTATAGCCCATATTATTTCAAAAAGCATCTCTGCTACCTTTTTCTC	1	Anti_mRNA	84	0.994882
nc-321	Pf3D7_06	224644	224723	+	CAAAAAGTATCTTATTATTATTGTTCAAGTCCATAATATGAAAGATGTCATTTAACATATCCTCACTAAACTCATCTTC	1	Anti_mRNA	79	0.338078
nc-290	Pf3D7_06	249013	249140	-	TATATGTATGAAGAGCAAAATTTCCGAACAAAATTAATAAGGATATACAGTAGTAAAAACTGAGGCCTACTAATTTTCTGGGGTAAGGGCAATAGTGTCTTACGAACAAGACATAAAATCCTGGGAG	1	Anti_mRNA	127	0.880827
nc-291	Pf3D7_06	313158	313241	-	AGGTATTGATATACTACATCTCATATATATCCTAATAATCTGTCGATATATTTGTAAAAGCATTCATGTCTTTCTCATTCTTC	1	Intergenic	83	0.0988064
nc-294	Pf3D7_06	359431	359524	-	GTTTTGTACTTCTTCAATAAATGTATACTTTTCATCATTTATGGAAATTTCATATACTAATCCAGCATATCCAACATCTTCTTCTGTTAAATC	1	Anti_mRNA	93	0.980743
nc-295	Pf3D7_06	363378	363564	-	CAAAACTTTTAAAGCTTCTACGCAAATAGCAGCAGCTAATGGGTTACCACCATAGGTTGAACCGTGTTCTCCTGGTTTCAATACAAGCATAACATCATCATTTGCTAATATAGCTGATATTGGGTAGTGACCTCCAGAAAGAGCCTTTCCTAAAAGGATGACATCTGGTTTTACTCCATAGTGGTG	2	Anti_mRNA	186	0.983666
nc-296	Pf3D7_06	451081	451156	-	TCCATTTAAATCAACTTCTTGTAACAATGAATCAATTGCCTTGTCTATTAATGGGTTTTCAATATCGTCTCTTCC	3	Anti_mRNA	75	0.916259
nc-322	Pf3D7_06	505713	505782	+	TTACTTTTTGACCTTTTAATAATATCAGGATTTTTTTGTTTGTACAAATTATTTGATGATATGTAGAAT	1	Intergenic	69	0.0140065
nc-297	Pf3D7_06	506667	506776	-	TAATATGTTTGTTTGATTTTATTTTTTTAGCTTACGTTTTCCATATAAAATCAAACAAATCTTGGGCCTCCTCCGTTATCCCAATTCCAATTCGCAACTTTGCTTTTTC	2	Anti_mRNA	109	0.837124
nc-299	Pf3D7_06	506888	506964	-	CAAATCTCTCTTTCAGCTTGTCATTCTTAGCTATACAATCATTAGGTCCATATGGTGGTTTTATCCTAACCTCACC	1	Anti_mRNA	76	0.995174
nc-300	Pf3D7_06	547647	547735	-	TAATAAACCTACTGCTCTTGCTCCTTCAGCTAGAGCCTCCACTTTTCCAGCATATGGATGTCTAGCTCGATCGAAGCGTACTTTAAAT	3	Anti_mRNA	88	0.87655
nc-301	Pf3D7_06	563000	563069	-	ATAAATTGACCATGTGTTAAAAGAAAAAGATGAACATATAAGTGAACTACATCCCTTTTTATTTTGTTT	1	Intergenic	69	0.0933423
nc-302	Pf3D7_06	574268	574385	-	ATGTTCGTTATATTTTTTATATTCGTTATATTCGTTGTGTTCGTTATGCTTAGCATCTTCCTCATGTTCATAATTTTGTGTATCTCCCCCAGGAACCAAAAGATATTGACCTAGCTC	2	Anti_mRNA	117	0.100465
nc-323	Pf3D7_06	597767	597861	+	TTCATTTCTCTTTAAAAATTATAAATTTTGATATTACATTTCTTGTTACAACACAGTCTGGGGATAATGTTCCCTTAATCTTTCCAGTAATGAT	1	Anti_mRNA	94	0.840488
nc-292	Pf3D7_06	598004	598079	+	GTACTATATATTTTTTTTCTTACCCGAATAAATGAGAAATAAATGATGACATTCCAATTGAAAAGGCTCGAATGT	1	Anti_mRNA	75	0.737923
nc-324	Pf3D7_06	647005	647076	+	TATATCTCCATTTCTTGCATATTTGTACATACTTTTAATAGAATTGTGAATATACGCCTTCTTATCTAAAC	1	Anti_mRNA	71	0.981665
nc-325	Pf3D7_06	658170	658252	+	AGATTTCTGATGTCGTTATCTATTTGTACACATCCATAGAGGCTGAACGTTTTGGTTTTTATAATCCGTTCGATGTATTTGC	1	Anti_mRNA	82	0.975892
nc-326	Pf3D7_06	725211	725298	+	AAATACTTCACATACATATACACGAAACACATATATATATATCCCAAAACACCCACACATACATATCCACAAAACACATATACATCC	1	Intronic	87	0.0687743
nc-327	Pf3D7_06	738267	738425	+	TAAATGTTTCTTGCATTCATGCTTCCATGAATTTTTTCTTCTTCTATATAACCATATGTACAAGATTATAAGTAAGACTGTTATAACGATAAGGACATAAATAGAAATAGAAAAAGGGATTATAGCTGTTGTAGCAGCACTCGAAACAGTTCCGGCCA	1	Anti_mRNA	158	0.188213
nc-298	Pf3D7_06	747831	748030	+	TAATGGCTTCTAGTGAAACCTTATAAGTTTTTTTAGTTTACAGTTCAACATAAAAAATGTATACTTTTTATTAATTTCATATTATACTTTCCATTTAGACTTTTATCCGTTTTCTTCTCACTTTAAGAACAAAAAGGAAATAAAAGTAAAACAGAAAGCAGAAAAAAATAAAATAATAAAGCGAATAGGGAAAAAATTA	60	Intergenic	199	0.59254
nc-303	Pf3D7_06	786167	786239	-	TAATTACGTTAAAGTACTGGTTCCATAAAATATTTGAGCCTTCTCTGATATATAATGTAGGTTTATTACATT	1	Anti_mRNA	72	0.193809
nc-328	Pf3D7_06	868504	868574	+	TAAAAAAGTCGATAATATAAAATTCTTTAATATTATCTTGTTGAATTTTCTTTTCCCCAACTTGTGAAAT	1	Anti_mRNA	70	0.546845
nc-329	Pf3D7_06	869228	869314	+	TTTATCCGTAGTTTCATTCCCATCAAAAAAAGCAAAATCAAGCATAGAATATGTAGGATCATTTGTAAACTTTTCTTCTGAATAAT	1	Anti_mRNA	86	0.974008
nc-330	Pf3D7_06	869708	869814	+	TACTCGAGCATAATCCTTAGCTAGCTTACTGTTACTAGTAACAAATGATGGAACTACATTTTCTTTCCATGCATTAATAGCAGCCTTCTTATAATAACTTTGTAAC	1	Anti_mRNA	106	0.987102
nc-331	Pf3D7_06	871531	871612	+	GCTGCATCAGCTGGAGTAGCAACACCTCCAGCAGCAAAATTAACAACTGGTAATCTTTTTAATTTTTTTGTAAGTAAAACA	1	Anti_mRNA	81	0.972146
nc-332	Pf3D7_06	871815	871916	+	ACATACAAAAGGAGTTTTAAATTTATGCTTATCAATATGATGCATTTCATCAGCAATTGTTAATACTTCGCTTTCATCTATCATATCAATTTTAAGCTCTT	1	Anti_mRNA	101	0.971024
nc-333	Pf3D7_06	937791	937869	+	TAAGAACAAATTTGTACAGCAGTATATGGATGTGGACATCTTGTTTGTAAATAAATCCATTCATCCGATTTTTCAGAA	1	Anti_mRNA	78	0.777891
nc-334	Pf3D7_06	938083	938189	+	ATCTAACGGTTCCATAAGAATCTACTAAATCTCTTGAGGGTGGATTTTTATTTTCCAATTCTTTGCTGACTTGTTCAGGTATCTTTATATTCCCAACTGAATGTAC	1	Anti_mRNA	106	0.892238
nc-305	Pf3D7_06	957841	957952	-	TTCATTCATCATTTTTTCATACTCTAAATCCATTTTCTTTGTATCCATCTTGTACATTCCATTAAATCCTTGTGGTGTGCTTATTAATGGATCATATAATGGAGGAGGTGG	1	Anti_mRNA	111	0.67738
nc-306	Pf3D7_06	958347	958480	-	TGCATAATTTTGCATGTATATTGGGTCAAGAGACAATGGTGCTTTGGCCTGATATGCGAAAGCAGGATTTGCCATAAGGTCATTATCAATAAATGGTATATTAAGAAAATTTGGTAATATAGGTAAAGGAGGT	1	Anti_mRNA	133	0.985027
nc-335	Pf3D7_06	960416	960496	+	TCATCTAGATGTACACATGTAATATATCCTATAGATTTATTTGTACATGAAGGATTAAAACGACCTGCCCTACCAGCAAT	1	Anti_mRNA	80	0.735971
nc-336	Pf3D7_06	963746	963832	+	TACGACCTTTATTTTTTTGAGGGACTTATACATTTCATATGCTGTTGGCCTATCCTCTGGCTGAAAACTGAAACACTTTTGCAAAC	1	Anti_mRNA	86	0.992219
nc-337	Pf3D7_06	963930	964032	+	TAAGGATATTTACTTGAAAATATTTCCACAATACAACATGCTGCGCTCCATATATCGATTTTTTCAGTAACTTCAGTTGTACAACTAAAAGTTTCAGGTGCC	1	Anti_mRNA	102	0.993841
nc-307	Pf3D7_06	994471	994552	-	TAATTCAATTGTTGAGTCTCGTAATACCAATCGGCTCTACAACAAGGACAAGTTAATTTGTTCTGCTTTATCCATTTTTCC	1	Anti_mRNA	81	0.89311
nc-338	Pf3D7_06	1010357	1010431	+	AATAAAGCCATCCATCCTGTATTTTATTATCATTCCATATATGACAATTATTTTTTTCTCCTCCTATATATGAC	1	Anti_mRNA	74	0.827203
nc-339	Pf3D7_06	1061590	1061681	+	TAATTTCTCCATATATTGGTGCATTTCTTTTTATTGCATGTTCGTATGATTCTAGAATTAAGATGCCTGAACCTTCTCCCATAACGAAACC	1	Anti_mRNA	91	0.987489
nc-340	Pf3D7_06	1061768	1061899	+	AAAACTTATAGGAGTTATACTAGCTTCAGTTCCACCACATATCATAACATCATACTCTTTATATTTTATATATCTATAGGCTTCACCTATTGTGTTACCAGACGTAGCACATGCACTTAACATACCAAGAG	1	Anti_mRNA	131	0.995639
nc-341	Pf3D7_06	1062293	1062366	+	AATATTATTCCAAAAATGTTCTATGCCAATCCCTAATCCAGTTACTACCCCTACACCTGTGCACACCACTCTA	1	Anti_mRNA	73	0.992126
nc-308	Pf3D7_06	1075991	1076088	-	AAGGCTTTCAATATTTTCTCCTGCACTTGTAAATCCAGAATAATGAACAAATGTAAGACCAGGAATTTTTGAAACGGTTTGTAGTTGTTCATCTTTT	1	Anti_mRNA	97	0.950853
nc-318	Pf3D7_06	1078419	1078490	+	TAGATAATTATTTTATTTTTTTATATTTATTTCTTATAGCTTCATATTATTATTTATTTAGCATCCTGTTT	1	Intergenic	71	0.00978122
nc-309	Pf3D7_06	1080717	1080935	-	ACTAATGATTGATATAATAATTTATAATCAATGCATGCTTCTGCTTCTAAACAGATTTTGGACATAATGGTAACAGCTTCCACTGGAAATTTACCACCTGCAGTTTCTCCTGAAAGCATAACACAATCAGTACCATCTAAAACAGCATTAGCTACATCTGTAACTTCTGCTCTTGTTGGTCTTGGGTTCTTGGTCATGGATTCTAACATTTGAGTGGC	1	Anti_mRNA	218	0.992997
nc-310	Pf3D7_06	1085310	1085389	-	GCGAATTTAATACATTTTTTTTTTTGTGTTTTATTTTTTCCATGTTCCAAATTTGATCCCTTTCCATTACATAATGAAC	1	Intergenic	79	0.110012
nc-342	Pf3D7_06	1101877	1101959	+	TACTCTTCCTTTTCCAATGTGTTTAAAATTTCTTTCAAAAGAAGGATAAGCCACAGCTTCTACATCATCAATTAACGAGTGT	1	Anti_mRNA	82	0.993732
nc-343	Pf3D7_06	1102038	1102104	+	TAAATTCTGAACACTCCGATATAGTATTAGATCCTTTCATACCTCCTGGTATGACTAAAACATCAT	1	Anti_mRNA	66	0.92189
nc-344	Pf3D7_06	1115017	1115124	+	AGCTGCTTCAGCAATATAAAAATGTTGAACTAGTGCATGTTCAATTTCTGCTGCTCCTAATCTGTGCCCTGCTACATTTAATGTATCATCGATTCGTCCAGATATCC	2	Anti_mRNA	107	0.995172
nc-345	Pf3D7_06	1119142	1119225	+	AAGAAATACTTCTCAACGTCCTAAACATTACTATATATAGGCACGATGGAAGTTGCAAAAAGATGTAACGTATAATAATTAAG	1	Intergenic	83	0.0450624
nc-346	Pf3D7_06	1128464	1128529	+	CATTCCGTGCTCTGTTTCCATATCATGGTTAGAAGCAGATCTTATTCCCAATTTTCCATCAATAT	1	Anti_mRNA	65	0.0955372
nc-311	Pf3D7_06	1153872	1153943	-	GATGTACAAAAAAGGAAGACATAGAATGTTATAATCCTGTTAATATTACTAATTACTACCCTTTTTTCCGT	2	Intergenic	71	0.985827
nc-312	Pf3D7_06	1168721	1168877	-	TAAAGCTAAATGCAAAATCAGTCAAATGAGGATCTAGCAATACTTTAATTTTACTATACACATCAGCAGCCGATGGTCTATCTGCTGGATTGGGTTTTGACATTTGTAACATTAAAATATACCATGGGTTTAAATGAATTTTTACATAATCAGGTA	1	Anti_mRNA	156	0.993853
nc-313	Pf3D7_06	1168930	1169017	-	AATAGGTATTTCTTCATTTTCTACTTTATTCTTCATATCCACAACACTTTGTATTACGAATTTGTCCTTATTGTCCGTTATTCTTTC	1	Anti_mRNA	87	0.426112
nc-314	Pf3D7_06	1205858	1206057	-	CAATACCAACGTTGTCTTCTTGTTCAACCGGATCGTTTTGTTGTCCAACCGGATCGTTTTGTTGTCCAACCGGATCATTTTGTTGTCCAACATAATCATTTTGTTGTCCAACATAATCATTTTGTTGTCCAACCGGATCGTTTTGTTGTCCAACATAATCATTTTGTTGTCCAACCGAATCGTTTTGTTGTCCAACCGG	1	Anti_mRNA	199	0.139605
nc-284_2	Pf3D7_06	1308680	1308817	+	ACAGTACCCAGGAAATCTACGGATTGTAGAGATCAGTCGGAAGGACAGTTCACAGTACCCAGTAAACTCTACGGATTGTAGAGAGCAGTCGGAAGGACAGTTCACAGTACCCAGTAACTCTACGGATTGTAGAGAGC	10	Intergenic	137	0
nc-20_5	Pf3D7_06	1314914	1314986	+	ATTTATATCATCCTTCTTCGTTTCCCATGGCGTTCCTATTTCAAATCTTTTTTATTGACCTGTACCTTTTCC	2	Anti_mRNA	72	0.078986
nc-316	Pf3D7_06	1372225	1372306	-	AATACCTACAGCAGCACCCTTAGCAGCACCTGCTTCCTTGGCTGCTGCTATAGCAGCAACAATTTCCGCATCTCTCCACAC	1	Anti_mRNA	81	0.0240431
nc-352	Pf3D7_06	1377354	1377504	+	AGAAAAAAATAAGTGAATGTAGCAAATCCAATACCAATACTCCACATGATGGTTGAAGATAACATCGCCTTTTTTAGTGCGGGGGTTAGGTCGTCTATGGGACGTGGTGATCGTTTTGGTTTGGTTTTTTCTGCATTTTGTTTTGGGGGT	2	Anti_mRNA	150	0.166245
nc-353	Pf3D7_06	1381989	1382061	+	AAATTCTCTTCTAATTGCTTTTTTTCTTTATTATTACCAAGATACAGATCTTTGCCGCGTACGATATCTCCT	1	Anti_mRNA	72	0.386981
nc-354	Pf3D7_06	1408566	1408695	+	CAATACACCATTTTTCCACATAGTTCGTGACCCAAAATTCATATTTTGATGTTAAAAATGTGTGTGCAAAATTATGGTAATGAAAGGCTTTAAAGTGCATGTCAATTGTGCAACGAAAGTGCTAGGGGA	1	Intergenic	129	0.492975
nc-355	Pf3D7_06	1410083	1410335	+	ATAATGAAAAAATGGTGATTAAACACCACGCGTGTGATGTAGACACCATATGGTACCACGTAATATGTATAGTTGATCACGGACTATAACATGGTATACACGAACATCACGTAGTATATCGTGGTTCCATTCTATAATTTGGGTCTAAAACCCGAATTTCCGGTTTCGTTTCCCCTATAAATTCGATGTCGTTTTTTGACTAATATAATGGTTTCAAGGGATAGTAAATAGTGGAAACATAAATTTCTGGCC	2	Intergenic	252	0.371115
nc-358	Pf3D7_07	85251	85329	-	GTAACCTTGTAGTACATTTTGCAAACTACCCTCATCAATCCTATCATTTGGTGATTTAGGATTATATAAACTAGAATT	1	Anti_mRNA	78	0.0106457
nc-350	Pf3D7_07	97149	97240	-	TATATGTACTACTACTTTCTGGTATATTATTATTTGTATTGGTATTTTCTGAATTATACTTTGTATTTACATTTGTTCCGGATTTTTTACT	1	Anti_mRNA	91	0.193707
nc-383	Pf3D7_07	128991	129064	+	TAAAAACAATACAAACATATGTTTGTATTTTTAGTATGGACCATTCAAACGATAATAATACATTTGATATTAT	1	Intergenic	73	0.307305
nc-359	Pf3D7_07	141940	142001	-	TTCAATTCTATGAGAAGCTTCATATGAGAATGCATCTTGAACAGCTTTTTTTAATTTCATT	1	Anti_mRNA	61	0.998849
nc-360	Pf3D7_07	242135	242258	-	TCAGATTTTATGAAAGAAGCATAAATGTACACACATATTTATATATTAAAAGTTACCTACATTTGTGTTATAATTAACCCTAATTAATTTTTTTTTTTTCTCTCTCTTTCTCTCCTCCCCTAC	1	Intergenic	123	0.13576
nc-384	Pf3D7_07	243927	243992	+	TATATCAATTTCTCCTTGATATAAGACCTTATCAATATCTGTTGAGAAAACGTTAGTTCGAGTAT	1	Anti_mRNA	65	0.9594
nc-385	Pf3D7_07	285634	285731	+	TAAAACCAATTATGTCAGCTCTTTCTCTAAAGCATTGTCTGCATATGTTTATGTTATATTTTCTGATTATGGCATGCTTATTCGAACATACACGGCT	1	Anti_mRNA	97	0.835712
nc-361	Pf3D7_07	322877	322945	-	AACTCGGCTTTTGTCTTCACATTCATCAGTACATGACATATTGAATTTTTAATACGGACTCTTCAAGC	1	Anti_mRNA	68	0.297567
nc-362	Pf3D7_07	324852	325138	-	TAAGTTTGACATTTCATGAAAATGTGTAGCAAATAAGCAAAAACATTTTATAGTATTTAGGATATAATGTGCAACGGACCAGCTGATACCAAAACCTTCATATGTTGATGTACCTCTTCCTAATTCATCTATAATGATTAATGAATTTTGATCTGCGTTTTTAATAATGGCTGCGATTTCGATCATTTCTGAAAAGAATGTAGAAATTCCTTTTAATTGTATATCGGATGATCCGACTCGACACATAATTTGTGTAAAGATGGGTATTTTTGCATAAGTACAAGGA	8	Anti_mRNA	286	0.93865
nc-386	Pf3D7_07	385645	385731	+	ATTAATCAAGGCATTTTCTCTATTGGCTCTCTCTTCATAATTATACATAGCCAATGCTCTTTGTTCTTCTGCACTATATACTTGGT	1	Anti_mRNA	86	0.990551
nc-363	Pf3D7_07	398139	398216	-	CCTTTTCTTTTTCTTTCTCTTTTTCTTTTTCCTTTTCCTTTTCCTTTTCTTGCTTTGCTTTTTGTTTGGCTAGTTCT	1	Anti_mRNA	77	0.728347
nc-387	Pf3D7_07	403059	403143	+	TCATTGTCTTCCACATATATGACATAAATATTTTAAAATCGACATTCCGATATATTATATTTTTAGACTATAATATCCGTTAAT	2	Intergenic	84	0.0128669
nc-389	Pf3D7_07	448032	448150	+	CAACATTATCATCGTCTTCGTCAATATCATCATCGTCTTCGTCAATATCATCATCGTCTTCGTCAATATCGTCATCTTCTTCGTCATCTTCCACCTGACCGCTTATACTTTCACCTTC	1	Anti_mRNA	118	0.232115
nc-390	Pf3D7_07	462158	462235	+	ATAAGCCTAAGATTATTCACTAAATTTTTATTCTCGAAAAATAAACAAATGTGCACGCATCAAAAAAGAAAAATTGT	1	Intergenic	77	0.0758976
nc-184_2	Pf3D7_07	525186	525351	+	AACAATAGCAGTATAATAACTAGTACTTGCAGTTGTTATCTTACCAAATTCAACTGATTGAATTGATGCTTCTTTATTAGAAGTAGCTACAATACCAGCTTATTTAACTGGACCAAACCATACTTTGCTCTTATTAAATATGGCATCACAAGCAGTCTTAAGGCG	1	Anti_mRNA	165	0.848495
nc-185_2	Pf3D7_07	525786	525861	+	AACAATTTTCTGGATTTCTTTATGGCATTGATCTTTACATTCTTTCTTCATATTCTCGTAATCATTGTTATGTGC	1	Anti_mRNA	75	0.72927
nc-364	Pf3D7_07	666022	666129	-	CAAAGGTTGTCATAGGTTCGTCACTACTTCTTGTTTGTAATTGATGATAAATAGTATCATAACCCTTACATTTAAAACATTGGAATTCTCCTTTTCTCGATTTTTTT	1	Anti_mRNA	107	0.988822
nc-391	Pf3D7_07	666726	666778	+	CTTAATAGGAGCCCCTCACATTCAGAAGATGCCGCATTTGTATTTCACCAAG	1	Intergenic	52	0.0407896
nc-392	Pf3D7_07	684744	684829	+	ATGGGTGTTCTATGGCCTCGATTACATTTAATCTTTTTTCTGGATTTATTTGTAATAAGGATTGAATAAAATCTTTCGCTTCTGA	1	Anti_mRNA	85	0.482283
nc-393	Pf3D7_07	696030	696109	+	TAATAGGTACTGTTAATAATAAATAGAAACCTAAATCAAATGTTTTAAGGTTCCATATTTCTGCCGTTATAGCTAATCC	1	Anti_mRNA	79	0.949223
nc-394	Pf3D7_07	745237	745325	+	AAAAACCATCAGTACTTTGATTATTTTCTTGTTTTTCTTTTTTCGTTTTTCTTAATTTCTCTGCCCACTCATCATCACAGTATTCTCT	1	Anti_mRNA	88	0.65481
nc-366	Pf3D7_07	752417	752485	-	ACCTACAGGCATAAAAAAGGGGGACAATATAATTGTGTTCTTTTGTACACGCTCACCACTACAAAAAT	1	Anti_mRNA	68	0.749794
nc-367	Pf3D7_07	822403	822471	-	ATAAAGATACAACCATTTCACATGCTCTCTGCATTTTTCTTCCTTTTATAATTATATATATGATTCCA	1	Anti_mRNA	68	0.657109
nc-368	Pf3D7_07	822542	822617	-	TGCTCCTTTATAATGCTTTAGTAGTATATCTATTTTTGTGCCTTTAATAGAGAAACCTCTGATAAGTCCTTCTTT	1	Anti_mRNA	75	0.986487
nc-395	Pf3D7_07	831532	831626	+	AAAAAAAAATGTGATGTCATTTTATATATTTAACACATTTCATAAAACAGCAAGCTGCTGTGGCTAGAAGTATACCAAACATATCAGTAAAGGC	1	Anti_mRNA	94	0.7547
nc-396	Pf3D7_07	834045	834112	+	ACAAATACTCATTGGAGTTATAGTATCATCAGATCCGTTAACAATTATTACATATGGAAAAGTAGAC	1	Anti_mRNA	67	0.986877
nc-397	Pf3D7_07	834285	834391	+	TAATAATAGCTTCTTTTATATACTAGAGGCTTTTTTCCATTTCTGTAGTTAAGATTCATAGCTACAACAGCTCCAAAATATATTCCAACAACAACATCAGGGTCGT	1	Anti_mRNA	106	0.798575
nc-398	Pf3D7_07	886678	886747	+	TGCGTAATACATATCTTTCCTTATAATGCTGTTCAATTTTTATTTATTTTGTTCTTCCCCTTTTACAGT	1	Intronic	69	0.256948
nc-379	Pf3D7_07	917652	917784	-	ATGTTTTATGTACAGTGACATCTTTTTAAAGTTTCATGTGAAATGATAAGAAGCACTATGAAAAGTGCGGTTCATGAAAAAAGAAAATGATAAAATATATATAATTTGAATATATAATGTAACAATGTTATA	10	Intergenic	132	0.362145
nc-400	Pf3D7_07	917976	918077	+	ATGTAACACCTCTTATCCACGTACTCATATTTATGACCATCCTTTAAACATATTTGGTGCTCATCAAATGGTTCATCGTCTATCATACTAGCAGAAAGATT	2	Anti_mRNA	101	0.672061
nc-401	Pf3D7_07	931613	931689	+	TTAAATAGATAGCTTGATTTACTCTTCTTAATGGAGAAACATCAACTGCTTGTCTTCTAACAACACCTGCTGATCC	1	Anti_mRNA	76	0.988032
nc-369	Pf3D7_07	936221	936291	-	TTGAACAGGTAAGAGACTAGCTGTTTCTAGTGTATTTGTTAAAGTCACAGGGAAAAGTTCCTTTACATCC	1	Anti_mRNA	70	0.774612
nc-370	Pf3D7_07	945191	945299	-	ACTAATCGGATCATTTTTATGTGAAAAAGTAATATGCACATAATGTATTATTATGTATTTCTCACTCATATATTTGTCATATGCTCACCATTTTGTGTATCTTCCCTT	2	Anti_mRNA	108	0.0512701
nc-402	Pf3D7_07	949461	949552	+	AATAAGGCATCCACTTGCTCTTGCAACTGTTTTATGGTTTGATCCAGATTGTGTATTTTTTTTATGTCTTTATCATCCATTTTTTCTTTAT	1	Anti_mRNA	91	0.0357355
nc-371	Pf3D7_07	960778	960850	-	TTTTTCATGTACCTTACGAAATATATATTTTTAATGTATCTACTTCGACATTCCTATCTTTATGTTTAAAAT	1	Intergenic	72	0.253409
nc-372	Pf3D7_07	974132	974251	-	ACATAAAGCAATTCTCTTTTCATCTTTTTCAAATGACGTTTCTGATATATCCAAGGTCCATAAGTTTGATTTTTCCATGAGGATGCCATTTATCCTGGCATAGTGAATAGCTCCTCCAT	1	Anti_mRNA	119	0.897238
nc-373	Pf3D7_07	978258	978324	-	CTTACATTGTTGAGACTCAAATATTATTTTTTCAGGTTTTTTCTGAATCAGCTTCTCACCTGCACG	1	Anti_mRNA	66	0.964169
nc-403	Pf3D7_07	980845	980986	+	AGCATTCATCATATTATTGTTTATCATATTATTACTTCTTATTGATGTGGGGTAGATAGGTGATATCGAATTTCTATTCATTACACCGCTATGAAAATTTGGGATATGTGGATTAACAGATGCTGTATTATCGCCAGCATA	1	Anti_mRNA	141	0.791282
nc-374	Pf3D7_07	1076507	1076577	-	AAACGAAACAAAAAATTAATTCTTACCCCTATTGACACGTTAAAGCTCTACATGTTCCATCCACACAATT	1	Intergenic	70	0.695538
nc-375	Pf3D7_07	1084385	1084499	-	GTTATTTAAAGAACATAATAATAGAGGAAGCGTATTAAAGCGAAAGCTAAAATAGTTCCCCTAGAATAGTTACAATAAAATATCGATTCTTTGAAATTCAACTACGAGCGTTTT	1	Anti_known_nc	114	0.804669
nc-315_1	Pf3D7_07	1089814	1089904	-	TAACCTGTCTCACGACGGTCTAAACCCAGCTCACGTTCCCTATTAGCGGGTGAACAATCCGACACTTTGAGACTTCTGCGTCCCAATGAT	3	Anti_known_nc	90	0.997965
nc-376	Pf3D7_07	1179771	1179858	-	ATAATTAGGTGTAGTAACTTTTATAGGACATATAAATGTTAAGAAACCGCAAAAATATAAATCTTTTTCAACCTCTTCCCTTGAAAT	1	Anti_mRNA	87	0.926662
nc-377	Pf3D7_07	1212065	1212134	-	GGATTGATCCTTACTTACATCCAACATTTTTTCCGATTTCTCATTTTTGTATTGTTCTTCCCTTTTTCT	1	Anti_mRNA	69	0.308476
nc-378	Pf3D7_07	1275751	1275827	-	AATAAATTCACTAGCAACTTGTAATAAAGCACTGTAAGGCCAATCACCAAACCAATCAATAACACACCTGTTAAAC	1	Anti_mRNA	76	0.999416
nc-405	Pf3D7_07	1338185	1338237	+	ATATTTCGGTTTTTCTGGATTAATATGGAAATGTATTATAACCTTGCTTGAT	1	Intergenic	52	0.00423653
nc-380	Pf3D7_07	1340186	1340266	-	ATTTCCACTATCAAATAATCCTTGTTGCATCCTAAGACCCATTTCATTTCCATTGACATCTCCCTTCATATTTGTAAAAT	1	Anti_mRNA	80	0.945277
nc-382	Pf3D7_07	1359842	1359917	-	TTCAATATCATCTTCTTTACAAACAGTTTTATCCTTGAATACCCATGATATCACATTCCATACATCTTTTTTAAT	1	Anti_mRNA	75	0.0367115
nc-410	Pf3D7_07	1360625	1360710	-	GAAGTGTATCAGATAATTCAGGCTCATCGACTGAAGTAGACAATGCTTGTTTATTGTGGCCTTCTTCATGTCTACTTTCTTCTGT	1	Anti_mRNA	85	0
nc-413	Pf3D7_08	23438	23529	-	GCATCCTTTGGCATCTTTATCTTCGTGATCGAGCAATTTATCAATTGTGGTCTTATTTTGATTGTCGGCATCAACAGTTGTTTCTTCTTCC	1	Anti_mRNA	91	0.0532362
nc-444	Pf3D7_08	32766	32876	+	ATACTTCTTACATTCGTTATTATCAACAGGACATTCATCCAATGGATCAAAATCTTTCGCACATTTGCAATGCTCTTCATAACTAGGTGGATCTGTATGGAAAGCATAAT	1	Anti_mRNA	110	0.514362
nc-445	Pf3D7_08	33315	33471	+	ATAATCAGGTGGATCATCATTATGCCCACATTTGTTTTTTGTGAACGTTAAAGGAGATATATATCCTCCTTCTTTGGTAATATAAATTTTTGCATCATAAGGAGCATTACACGTCATAGCATTCCAAATATCTTTTCTATTAGCATCCCACCAGGC	1	Anti_mRNA	156	0.939503
nc-446	Pf3D7_08	56642	56737	+	AGGACCTGGTTTCCTACTTCCTTCTATAAATATACCAAATTTATACTCAAATGTTTTGCATGCAGTAGGGGCCTTAATGTTCTCGACCCCCGTAC	1	Anti_mRNA	95	0.0337753
nc-406	Pf3D7_08	83542	83622	-	CATTTCTGAATACATTTCTTCATATCCTTTAAATAAGGCATCTCTAATTTCCATATTGCGTTCTTCATATGATGTGTTTT	1	Anti_mRNA	80	0.00884332
nc-447	Pf3D7_08	85448	85546	+	TATATTCTAACGCTGGGGGTGGAGGTACCCAATAATAGGGTCTTCCATATACCATATGTTGATGAGGATTATAAAAATTATAACCTCTTCCATCTCCC	1	Anti_mRNA	98	0.868005
nc-448	Pf3D7_08	92377	92485	+	TAAACTCCACAAACTGTAAACTCTGTCTCCATAAATATACATACATAAATATAATATAGTTGTAACATATACGAATATATGAACAACATATATATATATTTAAATATG	1	Anti_known_nc	108	0.0714106
nc-449	Pf3D7_08	94771	94844	+	TAATAGAGTACAGGTTGATACAAATTCGATCATAAACACATACCCCCTTGTCACCTATGCTAAACTTTTTCTT	1	Anti_known_nc	73	0.402506
nc-407	Pf3D7_08	98448	98546	-	TAAAAATCCCTGCTTATGGGAAAGAGAAGCAGGGTTTATGCTTGCACATATGTACGTTTGGTATATATGTGGCTCGGTACTCTCTGAGGGTTTTATAT	2	Intergenic	98	0.97997
nc-423	Pf3D7_08	98470	98739	+	CGAGCCACATATATACCAAACGTACATATGTGCAAGCATAAACCCTGCTTCTCTTTCCCATAAGCAGGGATTTTTATATTTCGACTCTTATAAGTCTAAAAACCTCTAACCATTTATTATGCTACCTCTTAAACATGAATACGAACTCAATAAAAAAATTGCGAACGTATACAATGTCTAGTACTATGTAACGTCATAATCGTGAGATTATGAGGCCTAAGGTAAAATTAATTAACACGTTGCTTTTCTCCCTCCATAGTACAATTATA	8	Intergenic	269	0.97103
nc-408	Pf3D7_08	98593	98739	-	TATAATTGTACTATGGAGGGAGAAAAGCAACGTGTTAATTAATTTTACCTTAGGCCTCATAATCTCACGATTATGACGTTACATAGTACTAGACATTGTATACGTTCGCAATTTTTTTATTGAGTTCGTATTCATGTTTAAGAGGT	3	Intergenic	146	0.966019
nc-450	Pf3D7_08	102421	102508	+	ATGAGCCTTATCCTTACTTACATTCGAATTAAAGACCATAGATTCTAAAAATGGTATAGTTCCTTTTAACCAATAATCCTTCTGAAC	1	Anti_mRNA	87	0.992257
nc-451	Pf3D7_08	145873	145956	+	AAAAACCAAAGAAGAAACTTGTATTCTCATTTATTTATTTATATCGTTTTATATGTACACCTAAGTTTTCTTCCTCCCCTTCC	1	Intergenic	83	0.0524968
nc-409	Pf3D7_08	165855	165989	-	TATCAACAGATGGTAAGATACAGCATTTGTCTCCTTCTTTCCAATTAACAGGAGTAGCAACAGGGTGTGTGTTTGTAAGTTGTAAGGATTTAAGAACTCTAAGAATTTCTTGAGAATTTCTTCCTGTTGTGGCT	2	Anti_mRNA	134	0.864383
nc-411	Pf3D7_08	185365	185437	-	TATTCTCATGTACATTATTCACATATGTGGTGTTCATAAAATTACCTTTGCAGAAATCACACTTCCTCGAAT	1	Anti_mRNA	72	0.642786
nc-452	Pf3D7_08	212066	212145	+	TTAGGTGTTCTCTTTCCATAATTCAGTTCTATATCCTTTCTTCCATATATATACTTGTGTGTGTTGTGCTCCAATATAT	1	Intergenic	79	0.38261
nc-412	Pf3D7_08	214373	214457	-	AGAAAAGACGATATATATAACAAATTTTTTTCTGACCTTCTCTCCACACTCTTGCTAAAGCTTGTTTATCATTAGCTGGATTCC	1	Anti_mRNA	84	0.991971
nc-414	Pf3D7_08	214881	214971	-	AGTGGCATACTATTCATATCATTTTTCTTATATTCTTCAGCATCCTTTACTGCTTTTATTAAAATATTGTCAGGAACCGTGTCTATATTT	1	Anti_mRNA	90	0.973812
nc-415	Pf3D7_08	232429	232500	-	TGAGATACTACATGTGGTGATTGTTTAGCTAATGTAACTTGTATAGATGCTGGATTCCATTTGATAAAATT	1	Anti_mRNA	71	0.993926
nc-453	Pf3D7_08	232787	232869	+	TAAAACATAAACATGAAGGTATGTCCATATGTGTATGGAAATATATATCTGAGTATACCACATGGGCGATGAACTTTTTTCC	1	Intergenic	82	0.30242
nc-416	Pf3D7_08	281319	281388	-	AAAAAATACATACATATATAACTATTTTGATATCACCAGACATATATATGCTAATTTTTTTTTTTTTTT	1	Intergenic	69	0.861716
nc-435	Pf3D7_08	314158	314238	+	TAATGCTGACAAATTATAACTTGAAAGACCACCATGGATGTGCGCTTAGATCTTTCAAGTTCAACTTCTTTCTCTGTTCT	1	Anti_mRNA	80	0.925546
nc-417	Pf3D7_08	378020	378083	-	GGTAATTAAGGATGATAGTTTATTTAAACCCACCTCATGAATCATGCTCATGGTCTTCATCTT	1	Anti_mRNA	63	0.0230643
nc-418	Pf3D7_08	379489	379557	-	TAATCTCTTATTTATTTATATTTACTTTTTTGTAATGCTCTCCACTGAGTGAGTCCGGACCGTTCTTC	1	Intergenic	68	0.0396152
nc-456	Pf3D7_08	396514	396605	+	CAAAATATATGTGCAATAGTCTGTATCCCCCTGAAGGTTATCTGTATGATCATCACCAACATTGTGGTGTGTATCACCAACATTGTGGTGT	2	Anti_mRNA	91	0.0355557
nc-420	Pf3D7_08	407303	407384	-	CAAATATCCGCTTTATACAATCATTAATATTATCCATTCGACTCATATTCATACTCGTGATATTATTCCGATCACCATAAC	1	Anti_mRNA	81	0.087274
nc-457	Pf3D7_08	416861	416983	+	CATAAGGAGATATATAAAAAGAAAATTGAGGATCTACATTTGGATTTTGTTTTAATAAATTATCAAAAAATGGTATATTCCCAGCTGATAACATTCCTGGAAATCCTAAGCCTACTATACCT	1	Anti_mRNA	122	0.975467
nc-458	Pf3D7_08	417073	417145	+	AGGTGCTTTCCTAACATAAATGTATCTGTACCTACAGAACCTGATATAGAACCGGATCCAAATACTATGTGT	1	Anti_mRNA	72	0.991793
nc-442	Pf3D7_08	417681	417811	+	TGCATTTGTTCGTTTTTTATTTATTTCTTCATTTATTAAATCCATATCATCTAATGTATTACCAGACGACGTTCCTAAACTTCCGGAAATTCCTTCTCCTCTGTTTACATAATATTTTACGTCCCCTAAT	3	Anti_mRNA	130	0.775591
nc-421	Pf3D7_08	459322	459405	-	CCTCACCATTTTTCACTTGCTCGTACACTTGTTGCCCAAATTCATCCAATACATGTTTGGCACTCTTGTCAGTACCACCTCCT	1	Anti_mRNA	83	0.481148
nc-422	Pf3D7_08	461356	461439	-	TATCATCTGTTCCTGGATTATTTTTCTTTTGCAAAAGATCTGTAAATCTTTTTATTGCTTTTGGATCTCCCTGAGCTTCTTTC	1	Anti_mRNA	83	0.0447523
nc-424	Pf3D7_08	463290	463373	-	ATCACTCACACGTATATCTATTACAGTAGAATCGCTCATTTTTGTAATTTCTTCTGCAGTAACCGTTTCTCCGTTGCACGTAT	1	Anti_mRNA	83	0.44571
nc-425	Pf3D7_08	523906	523986	-	TTACATAAGTATCATCTATAGTAAATCTATAATTTTGGTATATGGAATTAAAAATTTGTGCAGCTCTAACCTTTGCTTTT	1	Anti_mRNA	80	0.650254
nc-426	Pf3D7_08	524900	524969	-	TACATTTTGGACCGTTAAAAATAAATAATCATTATGGTTTAAATTTTTTTTTTTTTTTCTCTTTTTTTT	1	Intergenic	69	0.031496
nc-460	Pf3D7_08	535523	535624	+	CAAATATGCACACGAATCTCCTATGTTTATTATATAAGCATATTCATCCTTTATTAAAACTATCACACACGTGGCACCGTCTGTATAACAAAGAATATACA	1	Anti_mRNA	101	0.845906
nc-461	Pf3D7_08	647996	648081	+	TAGACTATTTATACGTTCACTTAATTTATTTGAACCACATGAACTAGGGCTAGAATCACGTGAATTTGCCGAATTCTTCTTCTGT	1	Anti_mRNA	85	0.460831
nc-462	Pf3D7_08	651391	651494	+	TATATTACATCACATATAAACATATTTATCTGCCAAACGGTTCTCCTTTGCTGCTTAAAACGTTGTTTATGATATTTTGTTTTCTTAAATCTTCTGGAGTGGG	1	Anti_mRNA	103	0.647445
nc-427	Pf3D7_08	708705	708772	-	AGGTTCCACCAAGCCTTAACATATGATGCTCTGTCATTTCTGTAATCAATATAATAAGCATGCTCCC	1	Anti_mRNA	67	0.993558
nc-428	Pf3D7_08	718659	718738	-	AATAACTACATTTAAGGCATTAAATGCTGCTTCTCTTAAATTTCGGATATCAGAATCTTCTCTTGAACTTACATCAATT	1	Anti_mRNA	79	0.994433
nc-429	Pf3D7_08	725077	725158	-	ATAAGAAATGTCCCCAATGGGTTCCTGCTCACCATTCTCCTTTTTAAATAAAACATAGTCATTTATTTGAACGTGATCCAT	1	Anti_mRNA	81	0.0513242
nc-455	Pf3D7_08	832705	832779	+	TCCGTGTGTTTCTTATCTTTCCCGTATTAAGTCAATATGTTCGAACAACAAAAAAAGTAAAGAACGTCAACATT	1	Intergenic	74	0.0367752
nc-430	Pf3D7_08	859222	859299	-	ATAAAAATCCCAAAAATGCGGGGCCATTTCGCCCCTTCTGTTTTTTTTTTTTCCTACCCTGCAGAAAAAAATATAAG	1	Intergenic	77	0.0359876
nc-431	Pf3D7_08	923796	923884	-	GTAAAGGTAATCCTTATTAACATATTTTGATAAAACCGAATCTCTAGTTTGATCATTAAACAAATCCGCATATTCATTCCTTGTACAT	1	Anti_mRNA	88	0.824419
nc-432	Pf3D7_08	933817	933896	-	ATTTTCCTGACCTTGCATCTATTGGATATGTGGTAAATCCTATTTGATTATTAACCACAATATGTATAGTACCACCCAC	1	Anti_mRNA	79	0.997358
nc-463	Pf3D7_08	958512	958587	+	TTCTATTAACCTTTCCTGTTAACTTTTGGCTACTTGAAATTTTGCTGATACATATTTCAATAACCAATCTGCCTC	1	Anti_mRNA	75	0.474
nc-464	Pf3D7_08	958882	958966	+	TCTACTTGCTGTAATATTTCATTATTTAAAGCATATATATTACAAAAATGTTTTTTTTCTTTAATATCAGCTTCTTGCCATAAA	1	Anti_mRNA	84	0.983147
nc-465	Pf3D7_08	966898	966988	+	TTGTTCAACCTCAACCCCATTTTATTGTAACATATTAAAACAAAATATATCCATTTGGATATAAGTACTGTGTAATATATATACATATAT	1	Intergenic	90	0.167663
nc-433	Pf3D7_08	970130	970221	-	AACTAGCTTTAGTATCTGTCTCTATATATAAAGGCTTAAATCCTGACTTCAATGCATAATTTAATAAAAGTAATGATACCGAACTTTTTCC	1	Anti_mRNA	91	0.945669
nc-434	Pf3D7_08	970900	970977	-	TCTGATCATCATAAAAACCATCTTCACCCTTATTCTTGGTAAAAACAGTTGAACCGCGCATATCAGGATTCACATCT	1	Anti_mRNA	77	0.0280771
nc-466	Pf3D7_08	976671	976759	+	AAGGCCCATATATATATATGTATGTATCAAAATGTAAATCATTTAACAAAATAAGAAAAATAGTTCAAAACCAAAGTACCCTTCTTGT	1	Intergenic	88	0.0125803
nc-436	Pf3D7_08	999244	999313	-	TAAAATGGATTTAGCATCTTCATGTGGTGCATTCAATAATTGTCTAAAATGCTCATATTCTGGCTTCTC	1	Anti_mRNA	69	0.994383
nc-437	Pf3D7_08	1005978	1006110	-	TCATCCTGTAACCATTTAGCTTGTAATACTGCGTTCTTATGACCTCTTAAAACACCTATAGTTTCACATTCATTATAAACATTATGAACCATTATAGTCATATCAAAACTTGATGATGCTATATATTTTCCA	1	Anti_mRNA	132	0.964128
nc-467	Pf3D7_08	1023430	1023543	+	TTTGCTCGTATGTAATAAATGCCCATCCTCTTGGACTCTGAGCCGTAGCTGGTACGTAATAAACTTGTGTTATGGTACCATACTTCGCTGCCTCAGTTTTTAGCTCTTCCTAT	2	Anti_mRNA	113	0.910503
nc-468	Pf3D7_08	1063859	1063939	+	TAAACTCACTCATGTTATTATTCTTCTCTTCAATATCAATTTTGTTTTCGGTTAAATCAAGCTTTGGCTCTTCTTCAAAT	1	Anti_mRNA	80	0.216685
nc-469	Pf3D7_08	1169851	1169992	+	TAAAAAACTTCAATTTCTTTCCTATGAAGAAACAAATTTCGTAGGCATAGAGTATATCTTGATATGTCAAAAGAGAGATACCATAACCACTTATATCCGTTCGACAAGCTCGACCAATCCTATGAATAAATAACTTTGGCG	1	Anti_mRNA	141	0.885433
nc-470	Pf3D7_08	1195688	1195802	+	TAATATACACCATTCTGCTTTGCTACTACAACTTTTATTATCATCATCATAATAATTATTTTTATTATTATTATGTCTGGGTAGGATACTTATTTGGTCTTCGATTTTATAAAT	1	Anti_mRNA	114	0.12836
nc-438	Pf3D7_08	1205898	1205975	-	GGTTCATTTGGTTGTATATCTCTTGATGCAAATATACCGACGGATGGATAATTATCACCTCTCCATATAGTAATTAC	1	Anti_mRNA	77	0.993072
nc-471	Pf3D7_08	1215985	1216057	+	ATAACGTTATATCGTTGAGCGAATGTAAATTTTTTTATTTTTGCATATTTTGCTTGGAGTTCCCCAAAAGAT	1	Intergenic	72	0.0242093
nc-472	Pf3D7_08	1225234	1225335	+	GTTAAGGCTTTCCCATGTTCATCTTCTCTTTTGAGATGATCAATGTTCTTAGATACCCCCTTATCAGGATCTTCCTCACAGTGGGAAGTATCAAACTTGTC	1	Anti_mRNA	101	0.0245669
nc-473	Pf3D7_08	1227331	1227421	+	GAACATAATATTGCTACTACTTCCGATAGTTTCAAGACTTTTTTGTAGGCTTGCTGAGAATTCATCCGCGTTATTTTCGATAACATTTTT	1	Anti_mRNA	90	0.664868
nc-474	Pf3D7_08	1241953	1242102	+	GAACATGTATAATTATTCGTTTTCTGGTTCTTTATAAGGTTCTCCTTGTAGTATTCTAATAACAGAATCATTCTGAATTAGATCATCTGTAATCAATGTGACATAATATTTTTTACATCCAGGACAACGTTCTTCAATATTTGACTTAT	3	Anti_mRNA	149	0.15764
nc-475	Pf3D7_08	1242436	1242515	+	ACTTTTTGCTGAACTTGTATCTCGATTGGCATCTATTGAAAAATAAATATACTTCTTACAGTTCAATAATTGATGTGCT	2	Anti_mRNA	79	0.320311
nc-476	Pf3D7_08	1242524	1242602	+	GAAAAAAACGAAGACTTAATTCCCCCGAGTGAGGTTGTAATTAAAACAATTTCTGCTTCTTGTGCTGAATGAACAAAT	1	Anti_mRNA	78	0.629094
nc-439	Pf3D7_08	1269187	1269305	-	TGATATAAGAGCAAATTTCTTTTTTTTATCATATTTCTCTAATTTTAAATTTACTAAACTTAATTTATCCTTAACCCATTCCTTCCCATAATCCTTTTTACACGTACAAGGGGAAAAT	1	Anti_mRNA	118	0.0762366
nc-440	Pf3D7_08	1269565	1269641	-	AAGAAATACAGCTAGTCTTTCGACATTAAAGCGAATATAAGGAAGCATTCTATATAATTCCCGTTCTTCTTGCCAT	1	Anti_mRNA	76	0.316953
nc-485	Pf3D7_08	1287778	1288039	-	GATTTTACCAAGCCCTTTCCCTTGGTTGTGGTTTCGCTAGATCGCAAGTAGGGACAGTAGGAATCTCGTTAATCCATTCCTGATGGTCCTTTTTATCGACCATACATTTTTGGCTACCTTAAGAGAGTCATAATAGTTACTCCCGCCGTTTACCTGCGCTTAATTGAAATTTTCATCAACTTGACATTCAAAGCACTGGGCAGAAATCACATTGTGTTAATACCAGTTATAGCTTTTCACAATGCTATGTTTTTATTAAAC	8	Intergenic	261	0.929134
nc-441	Pf3D7_08	1288001	1288125	-	TTTCTACTACCACTTATACTATACCTCTTAAATCTTTTTACAAAGTCAGACTAGAGTAAAGCACAACAGGGTCTTCTTTCCCTGCTGATTTTACCAAGCCCTTTCCCTTGGTTGTGGTTTCGCT	5	Intergenic	124	0.793867
nc-1145	Pf3D7_08	1288582	1288672	-	TAACCTGTCTCACGACGGTCTAAACCCAGCTCACGTTCCCTATTAGCGGGTGAACAATCCGACACTTTGAGACTTCTGCGTCCCAATGAT	3	Intergenic	90	0.997965
nc-489	Pf3D7_08	1288714	1288789	-	ACCCAATTGCTGTACCAATTGTCTGAACCAACTAATCCTCTCGTACCAAGTTGGATTACTGTCACAATACTATAT	1	Intergenic	75	0.99883
nc-443	Pf3D7_08	1340806	1340879	-	ACTTATCCATTAATTCATGGTTTTCATCTATCCATTTATTCTCATCATTTTCTACACCCACATTCCATTTACT	1	Anti_mRNA	73	0.00589174
nc-347	Pf3D7_08	1371955	1372048	-	CATCAGCATCTTCTTCTAATGTATCATAGCATATGTCTTTCTTAAGTTTTCCTGAATAATATTTTTTATATACTCCACTCTGTTGACGATAAT	1	Anti_mRNA	93	0.16434
nc-477	Pf3D7_08	1374226	1374460	+	TAAATAAATTTAATGGCGTAGGCAATGTGTGGCGGCTTCGTGGTGTGCGGCTGCATGGTGAGCATCGGTTGCATGGTGTGCGGCTGCATGGTGAGCATCAGTTGCATGGTGTGCGGCTGCATGATGAGCATCGGCTGCATGGTGAGCGTGATGAGCATCGGTTGCATGGTGAGCATCGGCTGCATGGTGAGCGTGATGAGCATCGGTTGCATGGTGAGCATCGGCTGCATGGTG	5	Anti_mRNA	234	0.864674
nc-478	Pf3D7_08	1374626	1374823	+	TAGGCTGCATGATGAGCATGATGGGCATCGGATGCATGATGAGCGTGATGAGCATCAGCTGCATGGTGAGCATGATGGGCATCGGCTGCATGATGAGCGTGATGAGCATCAGCTGCATGGTGAGCATGATGGGCATCGGCTGCATGATGAGCGTGATGGGCATCGGCTGCATGGTGAGCATGATGAGCATGATGGGC	1	Anti_mRNA	197	0.946767
nc-479	Pf3D7_08	1467924	1468119	+	ATTGGACATGTTTGTGCATCTAAGTGCAACGTAGGACATAAAATTGGTAGTAGTTGGGTAACATAATGATAGTAATTGAACTAAGAAGTACAATAATGATGACATAAGTGAGCATAGTAGTAGTAAATGAGTTATGTTAGTGATTATTGTGCATCTAAGTGCAATAGAGGACATAAAATTGGTAGTAGTTGGGTA	1	Intergenic	195	0.442764
nc-356_2	Pf3D7_08	1469512	1469662	+	TATAAGTGAGATAATGATGAACTAAGTCAACAAAGTAGTAGTAAATGACTCATGTTGGACATTATTGTGCATATAAGTGCTATGTTGGAGATGAAAAGAGTAATAGTAAGGTACGATTCAGGTTATAGTTCACTTATGAAGTAAGAGAAT	1	Intergenic	150	0.105132
nc-16_11	Pf3D7_08	1470848	1470918	+	AAGTAAAGTAGGATAAGTACCTAGATGTAAGTGAAATAAGAGGTAAGTAAGGTAGTAGTAAGTAAGAAGT	1	Intergenic	70	0.608858
nc-480	Pf3D7_09	2256	2389	-	TAAATGAGTTATATTGGTCATTATTGTGCATGTAAGTGCAACATTGGAGATAGATTTGGTAGTAGTCGGGTAAGATGATGATAGTAATTGACCCAAGAAGTACAATAATGATGATATAAATGAGGTTAGTAGT	1	Intergenic	133	0.145748
nc-482	Pf3D7_09	6026	6195	-	TGCTTTTAAGTGCATGTCAATTGTGCACCCAAAGTGCTAGGGGAAAATTGGGTACAATCAAAAAAGTGGTTACAAACACGACATGTGTGATGTGGACACCATGTAGTACCACGTAGTATGTATAGTTGATCACGGACTATATGATAGACACATCCATGTTGGCGTACCT	1	Intergenic	169	0.487666
nc-483	Pf3D7_09	20542	20618	-	AATACGGTACATAGTTGAGAACCCTTATTAGTCAGTTGATGTTGTCGATAACGACCTGAAATTGAGTCCCCTTCAT	1	Anti_mRNA	76	0.234828
nc-523	Pf3D7_09	30071	30171	+	TAAAATCTTCGGGTGAAAAACTCCTACCTACACGTACCGATGTAGCAAAAATTCGTCCTTCCACAAAAGTGCAAAAAGGCTTGCTCTTGCCAAGTAACAT	2	Anti_mRNA	100	0.0162415
nc-484	Pf3D7_09	40295	40403	-	AATATAGCATGAAGTGTTACTCCATCAGAAAAGTTACCAAAAATAATAAGTTTTTCCCAATCCATTGGAGGTACCTCACCTGCACTACCTAATGTATTTCTTACTATT	1	Anti_mRNA	108	0.016961
nc-486	Pf3D7_09	40513	40602	-	TAAACTACTAGTTGCATTGCCTGCTTTTGTCAATACACCGGTTTTAGCATCAGCAACCGCTTTCGTGACTTCTGCTACTTCTTTAGAAT	2	Anti_mRNA	89	0.0200574
nc-524	Pf3D7_09	42331	42411	+	ATAAAACACATACACATATAAATACATCCATTTACCTTTAGTAAAAAGTAACTCAACGCAGCAAACGCAATTCCTACACT	1	Intergenic	80	0.0330968
nc-506	Pf3D7_09	43042	43502	+	TCTGACAAATAGCATATTTAGCGTCTACTACACCTATGCTTCTTTGTATAGCTTCATCAGTAGCCTTTTTTACAGCCATTCCAGCAGAAACTTCGGCCTCTGATACCACAGTTTTTACAGTCGATTCTATAACTGTTCTCGATGAACCTTGGCTTGCATGAGGTAATTTTTTCGATACCAACGTGCAAATAGGATCACTAACGCTAGGAAGATGGACAGAGCCAGATGGTATACATGTCGTGTTATAATGAGAATAAACTTTTTCAGAAATGACAGACACTTTCATATAATTTTCTACATCAATAAATGATTCAAATCGATGAACACGTAGAATTGATACACCAAATTCTTTTTCTATTCCTTCAATGACTGCGCTCTTAAATGCCGTAGCACCCTTAG…	8	Anti_mRNA	460	0.0183194
nc-525	Pf3D7_09	43344	43502	+	ATAAATGATTCAAATCGATGAACACGTAGAATTGATACACCAAATTCTTTTTCTATTCCTTCAATGACTGCGCTCTTAAATGCCGTAGCACCCTTAGCAGCACTCTTAGCTATAGCTGCTTCAATAGCAGCATCAAGTGCCGTAGGTTTCCAGATATT	5	Anti_mRNA	158	0.114806
nc-526	Pf3D7_09	102480	102560	+	TAAAAGATATATTACTCATTACATGAAAACCATGGGTGATTAATTAAATCCTTGAACTGTAAATTCTTCCGTGTTTCTAA	3	Anti_mRNA	80	0.610933
nc-527	Pf3D7_09	103401	103474	+	TGAAATAATATCCTTACTCATATGTGATGTTGAAATATTTAAAAAGTTACACCTATCTTCTGGTACAAATAAT	2	Anti_mRNA	73	0.212709
nc-528	Pf3D7_09	103613	103722	+	AATTTATAGGTATCTTCTTAATAAATAATGTTATATCATCCTTCTTATCACCTCCATTCGAAGGAATAACTGCTTTAAACATTTCGTGGCCCCTACCTCTCTCCGTATT	1	Anti_mRNA	109	0.822102
nc-529	Pf3D7_09	113414	113524	+	AAAATATCTTAAATCAAAAGAAAATAACTTAAGAAACCAGCATTTTTCCCTAGTAAACCATGGATGATTAATTAAATCATTTAAATCGAGATTCTTTCTAGATTCAAAAT	1	Anti_mRNA	110	0.195108
nc-530	Pf3D7_09	113710	113802	+	CTGGCCAATGATATGTTTTCTCAACTTTATGGAAATCCATATTTACCCTTGCAAATTCTGCATATTCTTTATCCACTGAAGCATCCGCTTTA	1	Anti_mRNA	92	0.839381
nc-531	Pf3D7_09	114595	114689	+	TATAATCAAGCGGTTCATATAATAATGTATAAAAATGTGGTGATATACCAGGGTGATATTCACTTAAAAAAGCTGATACCACTGCTTCCATTAC	2	Anti_mRNA	94	0.0598933
nc-534	Pf3D7_09	114937	115017	+	TACAACCTAATCTTTTTTTTAAGGACTCCTTACCCAATTCCCAATTAAAAACATTTTCGACTGACATATATTCTTCTTCC	1	Anti_mRNA	80	0.157251
nc-535	Pf3D7_09	121814	121959	+	TTAAACCAACTTTTATTTTGCTATTCTTGACATGTTTTAATACTTGGAACACATCCATCTTTTTAACACTAGTTGAAGTTGTTTCTGGTTGAGTCCTTAAAGGATCACTGGTAACAGCTCCTCTGTTCGAATCTTGATTAGCGGT	17	Anti_mRNA	145	0.523771
nc-536	Pf3D7_09	122172	122276	+	CATCATTGGAATATCAATATTAAAAACAAGAACTGTATTAATGAAGTGATAATTACAATTGGATGGTCCATACATATCAACTTTAAAATTTCCTTCATCTCCCC	2	Anti_mRNA	104	0.903315
nc-488	Pf3D7_09	198223	198326	-	ATAAAACAGCATCCGTTATTGAATTGGCCCAGAAATTCCTCAGAACCTTATTTGCTAAACACAAAATTGTAGAATCGTTTGATTTGGCTACTCGTATGTTAAT	1	Anti_mRNA	103	0.942952
nc-490	Pf3D7_09	217414	217485	-	GTAAACACATGAATATTTAAACATTTTCTTACATTTACATTTTTCACAAGTAGAATTGACTTCTTCTTTTT	1	Anti_mRNA	71	0.987852
nc-519	Pf3D7_09	251531	251611	+	TTGATACAACAGTAATATGTATTACTGGCATATTTTCACATAATATTTTGGGTGAGCTTTCTTCTAATTTCCCTTCTTGC	1	Anti_mRNA	80	0.994817
nc-537	Pf3D7_09	270951	271086	+	TATTATCTGTTGTTTTATCTTCACCTTGATTTCCTGTACTTGTAGATTCAGTAGATGGACCTTCAGAACCTGATATTTCATCACTAGTAGATGCAGCACTTGTACTTTTAGATTGTTCTTTTAATGGTCCCATAT	1	Anti_mRNA	135	0.579241
nc-538	Pf3D7_09	278222	278296	+	TAACCGTTTATATGTAATAAGTGTATTATAATTTACATGTTATATTTATAAGTCATAATTTATCTTTTATTAAT	1	Intergenic	74	0.00756682
nc-491	Pf3D7_09	306150	306284	-	TTATTTATAGGATGAACAGATCCGATTTGTCCGTCCAGTTTTAAGGCATGTTCGTCGGCAATTTTAGATATTAATTCGTCAACCTTTTATGTTGGTAGGAGGTAAATTAAATAAAGGGTTAAAAAGGAAATGTA	1	Anti_mRNA	134	0.668285
nc-540	Pf3D7_09	331463	331581	+	GTTCCCACATTACACACAATTTTTTTTTTTCTTCTTCTCCCTCAGATTTTTCTTTTAGCGTATAACTTTTTATATTAGAATCATTAAGTTCATTAATAAGGATGTCAAACCGCTCTTT	1	Anti_mRNA	118	0.0449752
nc-492	Pf3D7_09	372972	373060	-	TTCAATGTTGTATACAATTATTTTCCATAATATATTTATAGTTTCCTTATAAACATATTATTTATAATGATAAATCTGGACGTTCTAC	1	Intergenic	88	0.0177015
nc-542	Pf3D7_09	399866	399952	+	TATTTCTACTACTTTGAGGTTTACATATATAGACCCTTTGAAAAAATTTATTTAGGTGTAAAATTAATAATCCTGTATGTTCTCCC	1	Anti_mRNA	86	0.990181
nc-493	Pf3D7_09	432685	432775	-	ATATATCCATGTCACATATTCTTAAAACACTCCTTCCATTAATTGTTTTAATTATATCTATCAAATTTGAAGGTACACATTTGAGATAAT	1	Intergenic	90	0.230951
nc-543	Pf3D7_09	452485	452561	+	GTGCTCATAACACATTTTGAATGCTCGCTGCAGACAAATATAAGAAACATCCCAGGAACCATACTTTTGTTTAATT	1	Anti_mRNA	76	0.943832
nc-494	Pf3D7_09	481828	481896	-	AACATATTACTCATATATGAATTATATGTATAATATTCTTTTTTCCCTCAACGCCCCTTCCATATATT	1	Intergenic	68	0.0301739
nc-495	Pf3D7_09	518257	518327	-	TAAACAATATCCTTTACTATAAAAAAAGCCTCCTTTACAAAAACAGTGGGTAGGATAAATCGAACCTTCT	1	Anti_mRNA	70	0.934791
nc-496	Pf3D7_09	526133	526221	-	TTTTCCTTCAAGATTTATAAATCTCCTGGTTCTTTTTATCACGTTTGTTTTTTATTTATTTATTTAATATAACTTTTAAACATTTAAT	1	Intergenic	88	0.00687845
nc-544	Pf3D7_09	550174	550287	+	TAATCAAACATATTCCTATTTTCTCTATCCATACCTTTTAAAGCCAACAAAGCCAAATCGATATTTATATTCTTTGGCTCTTTAAATAAATAACTCTCGCTGATCTTCAAATC	2	Anti_mRNA	113	0.460731
nc-532	Pf3D7_09	562436	562572	-	TCATTGTGCAATTTATATATCTACATAATTATATTTTTCCAAATAGGGGAAAATAAAAACTACACAACCTGTTCATTTTTATATATTCTTTTATGCAATCATAAATTGAGCCGTATTTCACGAACTTTTCAGAGAA	2	Intergenic	136	0.0116652
nc-533	Pf3D7_09	570294	570372	+	AAAAAATTATTACCTCTAACATGAATCCTTTTGATGGTACGAAATCTTCTTTTGACTTTTGACCTTAACCCTTTTCCC	1	Anti_mRNA	78	0.585336
nc-545	Pf3D7_09	577879	577987	+	AACATAATTCCTGCTGCGACGAAATTTCTTTATTATCTATATTTTCAGAAGAACTTATATCATCACAAGGATCTGTATCCATACATCTATTTATATCCAAGACAGTCT	1	Anti_mRNA	108	0.648098
nc-546	Pf3D7_09	609331	609412	+	TTATTCACACCAAAGACCCATATAGCTAATCTGCACACAAGTTTTAAAAATTTAAGATATAAAAATAAAATCGAGCTCTCC	1	Anti_mRNA	81	0.465847
nc-497	Pf3D7_09	631164	631268	-	AAACAAATAGAAAAAAGCAATTTTCAATAATAAACCTACAGCAAATCCAGTAGATCTCGCTGAACCCAAGATTCCAAAAATTAAGGATTCTTGTCCTGGAAAAT	2	Anti_mRNA	104	0.946732
nc-547	Pf3D7_09	632216	632335	+	AAAAAAAAAAGAAGAAGCAAATGGTAAAACAATGCAGTAATATTATGTCATATAAACTGACGTGTACGATCATATGAACAGGTCATTATACACTCTTATGTTATAATTATACCCCCCAC	2	Intergenic	119	0.164013
nc-548	Pf3D7_09	731416	731503	+	TAATTCAACATCTAATTCTTCGGATACTCGTGCAGCTACGCTCATAGCTGCTACCCTTCTTGGTTGTGTAACAGCTATAGATTTCTT	1	Anti_mRNA	87	0.994983
nc-549	Pf3D7_09	748866	748962	+	ATTTCCATGTTTTCCTGGCATTTTCTTTCCTTTTAAAACTCGTCCTATATGGGTAGAAGCACCAATGGACCCTGGTTTTCTATGATGGGAACTTCC	2	Anti_mRNA	96	0.994447
nc-550	Pf3D7_09	772929	773027	+	TTGTTCTTCTGCTATAAGCTGTGGATGGAATATCTTGATTATAAACTAATTTATCAGTTTGTGATAATACAGTAATATTTTCCATACATGCTCTTCCT	1	Anti_mRNA	98	0.962351
nc-498	Pf3D7_09	777896	777974	-	TTGAACGGCACTAAGAACATTATTTAATTTACTTCTTCTAATTCTCATACAATCTTCAACAAAACATGAAGAATTAAT	1	Anti_mRNA	78	0.95838
nc-499	Pf3D7_09	778079	778164	-	TTATTTTGTGTATATTATTATTTGAATTATGAACCTTTTCTTTAATTTTCGCATTTTCTATAAATTCGACTTTTCCTTTTGAATC	1	Anti_mRNA	85	0.0498687
nc-500	Pf3D7_09	779309	779395	-	AAAGGTAACTCATTGGATATATATAAGGATATTCCTGAATATCTTGGTTTACATATATATGATAATTCTTCTTCCGTTCTACAATC	1	Anti_mRNA	86	0.989532
nc-501	Pf3D7_09	780342	780484	-	ATTAATCCCTTTCCAATATCAGCTATTAATTTACATATATCATAATTAATTTTACTATTGATATAAGAATTTTTTTCATAAGCTGGATGATTTAATATAAAATTTCTTAAATACATAGCACCTGTACATATTTTTCCACTAC	2	Anti_mRNA	142	0.989445
nc-502	Pf3D7_09	795743	795843	-	GTATCCACATAAACAAATACTACATCATTATCTATTAATTCATTTGATGCTTTTACAAATTCTTTATAAACATTTTTACATTTACTCTCTTTCTCATTAC	1	Anti_mRNA	100	0.765132
nc-551	Pf3D7_09	851741	851825	+	TTAAATGAATCGTTTTTATTGTGATTTATTAAATATAATTATGATTTAGAATAATATAAAATAAACCCTGCATTCAATGTTGAT	1	Intergenic	84	0.0975771
nc-553	Pf3D7_09	853063	853134	+	GATAAACAGCTGTTCCTTGTGCTCTACCTACAGCACATACATCTTGTGTTGTACAAATTGAACCACTACCC	1	Anti_mRNA	71	0.9964
nc-554	Pf3D7_09	853509	853589	+	ACTTTATTAGCATCAGATAAATTTATGGGATAACTCCCTGTAACAACATCAGTTGTCATAATATCACCGATCTTCATACT	3	Anti_mRNA	80	0.987342
nc-555	Pf3D7_09	853696	853789	+	TTGTTTCTAATACATCTGCTACAGTATGTTCAGGGGAAAATGTATAAGGATCAAAAATAAAACCATTCTCAAACCTCTTAACCTTTTTCACCT	1	Anti_mRNA	93	0.991612
nc-556	Pf3D7_09	853942	854074	+	TTAAATCTATATCACTTAATGCAAAATCTATATATCCGGGCATACATATTATGTCGTCATATGTATAGGACATGACGCCTCCAAAAACTTCATCTGCTTTCCATCCGCTAGCCATTTTGAAAATTCTGTTTT	4	Anti_mRNA	132	0.914227
nc-557	Pf3D7_09	857585	857676	+	ATTAACACATTCTTGCTAAAGCTCTAACTTTGCTTTTGTATTCATGTATATTATTTTTTAATTGCACCTGAAAAGGAGTAAAAATAAGAAA	1	Anti_mRNA	91	0.63972
nc-552	Pf3D7_09	863172	863253	+	TTAATCACATACCTGTTACCAAGGTATAGGACACAGTCCAAATATGAACATAAAAATTTTATTGCATATCCACTCTTTTTC	1	Anti_mRNA	81	0.174888
nc-503	Pf3D7_09	903709	903781	-	CTCAGTTTCATCAGTAGCATAACCAAACATAATTCCTTGATCTCCTGCTCCTATTAATTCTGGTGACCTATT	1	Anti_mRNA	72	0.996008
nc-504	Pf3D7_09	948262	948349	-	TAAAAGAGTAGAAACATGAGTTCCAAAGTTTTTGAAAAAATACATCCATGCTGTGACACTCTTCCCACATTTTTCACTTTTGCGATT	1	Anti_mRNA	87	0.976927
nc-505	Pf3D7_09	948385	948503	-	TAGACTCATTCGATTCCGTATTTGTAGAACCCTTTACTTTAAACAAACCAAATCCTGCTGACACACTAGCTGAAATGGATAAACCACTTTCAGTCATTGCTTTGTAATCATTTTTTGA	2	Anti_mRNA	118	0.991386
nc-507	Pf3D7_09	948595	948673	-	AGGTAATATCCTAGATAATGGCTCATATTCTCCTTTTATAGGCATTGGGTTTTCGCTTATACTTTCTGCCCACTTTTC	1	Anti_mRNA	78	0.99479
nc-560	Pf3D7_09	978621	978711	+	ATTATCTGATAAATAGGATGAATTATCTTGATCATCAAGGCTATTCAGACTACGTTCTTCTGTGTTGGAGCTTTCCTTTTTAGATGTACT	2	Anti_mRNA	90	0.536052
nc-558	Pf3D7_09	1008287	1008365	-	TGTATTAGGTATTTTTAAGCATTTCATACCAAAAGAATGTCTCCATTCATAAAAATGTTTTTCGAACGTGGCTCTTCC	1	Anti_mRNA	78	0.96789
nc-559	Pf3D7_09	1029423	1029494	+	AATGATACTGTCATAACACGATGTGTTACATAAAATGCTTCCTCAACACCATCTCCATGATGTACATCAAT	1	Anti_mRNA	71	0.997188
nc-510	Pf3D7_09	1090432	1090503	-	ATATGAGCTATTACTAAACCATTTATTTCTAGAATTGCATTTCCAAAATAAGTTTCCTTCTGATTTGTAAT	1	Anti_mRNA	71	0.751519
nc-511	Pf3D7_09	1129522	1129652	-	ACCCGTACCTCCTGTGCAACAAACAACTCTTTCTACATGAACACTGGGGACGAGTACAGGATTTTCGATGGTACCAAAGGGACCTACGAATGGAGATGATTTCAGGTATTCGTAATATTCAAGAAGGGCT	1	Anti_mRNA	130	0.994018
nc-561	Pf3D7_09	1150917	1151000	+	ATTGCTCTCGTTTAAATCATTTATACAATTTGTTTTTATTTGAATAAGATGTTTAAAAAAATAAGAAAAAATATTATCATGAT	1	Anti_mRNA	83	0.0109514
nc-512	Pf3D7_09	1155343	1155413	-	AAGAATAAAAGATATTAACATTTAATATTACGTTCAAGGAAAAATAGTATGTTCTTCCTCTTTTGTCAAC	1	Intergenic	70	0.022406
nc-513	Pf3D7_09	1163961	1164078	-	TTCAAATTATTCTTTAAAAAAATGTCTTCTTTTGTCTCATCATTATAATCATGATGACATGGTTGTTCTGCTTCAAGTTTATCAGTTTCTTCATTTTCTACTATCATATCGTTTGGG	1	Anti_mRNA	117	0.249932
nc-562	Pf3D7_09	1181225	1181306	+	TCTTGTATATTTTTTGCAACATAAATGTTTCGTGTATTTTTTTTAATTTTTTCCTGGTCCAACACCTTTTTTGGTTTACCT	1	Intronic	81	0.118189
nc-566	Pf3D7_09	1202143	1202274	-	TAATAGTGAACAAGTAATTTCGTACTCTGTGTTTTAAATCAGCGTAAGATTTAGCATCTGAATCGCTTGCATCAGCTGGAGGGCTTGCACCAGATGAAGTATTTGAACGAGGTAAAGTGTTTGAACGAGAT	1	Anti_mRNA	131	0.274561
nc-508	Pf3D7_09	1211252	1211322	-	ATAACCCTCTTCGCAATGTCACATTCATGATTACTATTTAAATCATGGCACGTCGGACAAGGAAAAATCT	1	Anti_mRNA	70	0.990757
nc-563	Pf3D7_09	1212496	1212583	+	GGTTCTCCATCATACTGAAAATATATTTTGTTTTTATTTTTAATAAACTTTTTATTAATTTTAACAACAATTTCACTACCTTGACAC	1	Anti_mRNA	87	0.914851
nc-569	Pf3D7_09	1264943	1265036	+	TATACCCTTTTAATTTATTATTATTATTATTATTATTGTTATTATTTTTATATATTTATATTTGTGCTTCCTTATTTTTATGCCCCTTCACAT	1	Anti_mRNA	93	0.0308969
nc-564	Pf3D7_09	1273609	1273714	+	ATGGAATCTACCTTTTTTCCTGTTTTCATTTTTCATAGATACACAATAATGTTTTATGATTTCAATAATTTTCTGACTATGTGCTGAGGCTCCACTTCGACAAAC	2	Anti_mRNA	105	0.977514
nc-509	Pf3D7_09	1278756	1278830	-	GAAAAGAACAGAAGAAGCTAAGATAGTTGAACTTAAAATAGCTAGCGAAAATCCAACAGCACCAACTCCTAAAC	1	Anti_mRNA	74	0.818796
nc-565	Pf3D7_09	1288653	1288725	+	GAAATGGAAGAAAGAAATAAGAAAAATGTATCATTGCTTACATATAACAGTACATTTAAAGGATCAACACAT	1	Intergenic	72	0.0140845
nc-567	Pf3D7_09	1289368	1289535	+	AAAAACACCTTTGATTAGAAAGAAGACATCATGCACAGCTGCAATTTCTCTAATAGAATGCATGGCTAGCTGAGGAATACCAATGTCTATACCGGGCATCGATAGATTAGCTGCTACCATAGATCCTACTGTACTACCACAAGGTGTATCATTTTTGACCATAAAGT	2	Anti_mRNA	167	0.99483
nc-568	Pf3D7_09	1289807	1289882	+	TTAAAAACAGATGAAATGATTCTGTCAATAAAATTTTTCGTACAATAAGATCGTGCACCAACTTCGCTAAGAGAT	1	Anti_mRNA	75	0.89487
nc-570	Pf3D7_09	1290626	1290702	+	TATAATACTTGTCCTGATAAACCTAAACTTCTATCGAACCATGTATGCCATAAACCTGAGCCATAGCATTCAACAT	1	Anti_mRNA	76	0.990761
nc-514	Pf3D7_09	1291101	1291170	-	TATTAGCCCTTTGCTGTGTTTAAATTTTTCTTCTTCACGCTCCTCACCCCAAGCTCATAATTAATTATT	1	Intergenic	69	0.325896
nc-515	Pf3D7_09	1350265	1350347	-	TAATCTCTCATCCTTCTTTTGTATGTAATCCATCCTAATTTGCCTTTCGGTTTTTCTGTTATCAACTCTACCTGCCTCTTCC	1	Anti_mRNA	82	0.992612
nc-516	Pf3D7_09	1358808	1358879	-	TCTTTTCTTCTTCTTTTAATCTATCTTTTCTTAAAGCTTCTTGATATTCTCTATCTTGTTCTTCCCTAATT	1	Anti_mRNA	71	0.850506
nc-571	Pf3D7_09	1359497	1359618	+	TATATACATCAAGAGACAAAAACATGATGACCTTATGTTTTTGTTATAACAATGTGAGTACATGTATTATGTGTATTTTTTAATACATGTGTACCCATGTACATTCCCCCCACCTTCATAT	1	Intergenic	121	0.0521528
nc-517	Pf3D7_09	1377984	1378131	-	AAGTCCTCACAACCAGCATCATTAGTATCACTATCGTTCGTATTAAGATAAAACAAACCTTTCGTATGATTATCTAAATATAAATACCAAGATTCAAACATTTTTCTACTAGCACTATTTCGACGCCTACTATTACCTTTTACTTTC	3	Anti_mRNA	147	0.831252
nc-518	Pf3D7_09	1379477	1379568	-	ATTTGAGTAATCCGATTAATTACAAAATTTGTAGTATTGTTGAGGTTACTTTTGAGCATGTTGCGTATACTTCTTGATTGAAAACGAAAAT	3	Anti_mRNA	91	0.465061
nc-520	Pf3D7_09	1403188	1403262	-	CAAATTTGGCATTTGTATCTATTATCAATTATATATAAGTTTTATAGATATATGAATCTTCCTTCCTTCGTTCC	1	Intergenic	74	0.02152
nc-572	Pf3D7_09	1413340	1413442	+	ATAAACTAATTGTATTAATATATTAAGTGTAGTAAGAAAAACACATCGAAATACCTTATTACGTAAAGAGAAAGAAGACAAATTTATTATTATAAAAAGAAT	2	Intergenic	102	0.0114176
nc-573	Pf3D7_09	1444807	1444878	+	TAAAAAAGAAAACTTTGCTTAAATGTTTTCCATTAAGCATCTTATTTTTTTTTATATCGACTCTTCTTTAT	1	Anti_mRNA	71	0.0314226
nc-522	Pf3D7_09	1447604	1447662	-	TAAACCATACAACATATTATGCATCTTCAATTTCTCACTACCTCGGACTTGCATCCAT	1	Anti_mRNA	58	0.127089
nc-1144	Pf3D7_09	1479177	1479316	-	ATAAATACATCCATTTACCTTTAGTAAAAAGTAACTCAATGCAGCAAACGCAATTCCTACACTTAAAGGAAAAGCCGAAATCGACATCATTTCCGGTAATATGGAGATATATGTGGGTTTTTTTTATGTGTTTTTCTTT	2	Intergenic	139	0.0172544
nc-587	Pf3D7_09	1481504	1481659	+	AATACCGGCCGCAGCACCCTCAGCTATAGCTTTGTCAATAGCGGCAGCCATGGCAGAATGTAGCCATCCTGCATACCCTGAACCACAGACCAACCCCCACCAGGGTGCAATCGCTGCCATGTTTTTACCACAATTAAGACAAAACTTTTCTGTTT	2	Anti_mRNA	155	0.0787072
nc-574	Pf3D7_09	1498353	1498422	+	GGGGGAATCACACGATGTTTGGTGGGTTTGGTCACTATGTTCGTCTGAACAAGATTCTGTTTTTTTTTC	1	Anti_mRNA	69	0.128477
nc-575	Pf3D7_09	1498447	1498585	+	GCGTCTTCTTTACTATTTTCTGAGGAATCAGTTTCAGTACATCCAAGTGACTTCAAGAAATGATATAATTCTGTACAAGGTTTCATAATTTTGTTAAGTTCAGTTAGATGTTGCAAATCCTCCAAAAACATTTTAACC	1	Anti_mRNA	138	0.18967
nc-576	Pf3D7_09	1533793	1533954	+	TTTACTACGTGAAATGTGAAGTATGTGGGTAATTGTAGGGTATATTACCATATAGTAAGTGACCCACAATTTTGATTGAGATGTTAACATCGTGTGTGCAACATCATAATCATCAAATGCTTTGAAGTGCATGTCAATTGTGCACCAAAAGTGCTAGGAGA	1	Intergenic	161	0.50711
nc-591	Pf3D7_09	1535256	1535474	+	AAAAATGTGTGTGCAAAGTTATAGTAATGAAATGCCTTCAAGTGCATGTCAATTGTGCAAGGAAAGTGCTAGGGGAAAATTGACTATGAAGGAAAAAGCAGTTGCACACAAAATATAGACATAGTTGGACACATATAGTACCATTTTGTATGTATAGTTGATCATGGACTATATGATGGAACACTCGAAATTGGTGTACCATATTTTGATGACGTTGT	1	Intergenic	218	0.265173
nc-577	Pf3D7_09	1536515	1536607	+	TTAATGCTGCACTTTGCACACATCTTCCTCAGTTTGTTTGATATTTGGAACCATTTAGTCCAACCAAGGAGAGAATAAAAACAGAACTAAAT	1	Intergenic	92	0.230154
nc-578	Pf3D7_09	1538317	1538478	+	GCTATGTTGGACAAGAAAACAGTAATAGTAAGGTAGGATTCAGGTTATAGTTCACTTATGAAGTAAGACAATGATGATATAAGTGAAGATAGTAGTAGTAGATGACTTATATTGAACATAATAATGCATGTAAGTGCAACTAAGAACATGAATTTGGTAGT	1	Intergenic	161	0.239866
nc-18_1	Pf3D7_10	2656	2814	-	AAGAAAACAGTAATAGTAAGGTACGATTCAGGTTATAGTTCACTTATGAAGTAAGACAATGATGATATAAGTGATAATAGTAGTAGTAGATGACTTATATTGAACATAATTATGCATGTAAGTGCAACTAAGAACATGAATTTGGTAGTAGTGAGGTA	1	Intergenic	158	0.223483
nc-579	Pf3D7_10	6463	6594	-	TCAAAAATGTGTGTGCAAAGTTATAGTAATGAAATGCCTTCAAGTGCATGTCAATTGTGCAAGCAAAGTGCTAGGGGAAAATGGACTATGAAGGAAAAAGCAGTTGCACACAAAATATAAACGTAGTAGGA	1	Intergenic	131	0.440359
nc-580	Pf3D7_10	7206	7337	-	GTATAGTAGGGTATATTACCACATAGTTGGTGACCCAAAATTCATATTTTGATGTGAAAAATGTGTGTATAACATCATAGTAATGAAATGCTTTGAAGTGCATGTCAATTGTGCAACGAAAGTGCTAGGGG	1	Intergenic	131	0.474562
nc-617	Pf3D7_10	38282	38438	+	TAAATTTGGCATTTGAGACGATAGGTTTTACATATTCCTTTATAACCGCATTCGTTGAAGCACTAGTCTGTGAACCTGTCCCTGAAGGAAGAACTAATGTATCAACAGTATCGCAAAAAGCCCGATCAATGACAGGACCAGGGACTGAGCCAGGGG	2	Anti_mRNA	156	0.0274737
nc-619	Pf3D7_10	124475	124627	+	AAGAAATCTGAAAAACAGTTTTTACCTTTTCCTCTTATGCATTGTTCAGGAAAGTTGGAATAAAAGGCATGAACATTTTCCTTCTCAGTGTCTGAAAACTTTTCATTTAAATATGATGCAAAAACCCAGAACAAAAACCACTGAGCATGACA	2	Anti_mRNA	152	0.995359
nc-620	Pf3D7_10	127675	127747	+	AAATTAATGCATCACAAATGAATTTAATATGCTTTTAAGTTCATATGCTATTTCGTATCTTCTTATTATATT	1	Intergenic	72	0.00547122
nc-621	Pf3D7_10	173064	173137	+	ATGACCTCGTCTTCTTGATAAGACATTATATACAGCTGACACTGAATCTCCTGAACATATAATCTCGGTTAAT	1	Anti_mRNA	73	0.995297
nc-622	Pf3D7_10	215590	215673	+	ATACTTACCATTCCTGAGATTTTATTTTCTTCTTCATATAATATATCGTTTGTGTTATATAAAACCAAATGGCATCAAAAAAT	1	Intergenic	83	0.0105627
nc-623	Pf3D7_10	248447	248542	+	CTTCCCAACTATTTCCTAATTCTGTATTCCTAACTCTGGTATAATAAAAATTATATATCCGTGATATTATCCGTATAAAATTATCTAATACATAA	1	Anti_mRNA	95	0.030072
nc-581	Pf3D7_10	272855	272925	-	TAGAACGCAATATCCATTTATGTATTTTATTTTGTGAACGTGGTCTCACACCTTTGTTTATTATACACAT	1	Intergenic	70	0.595886
nc-582	Pf3D7_10	323890	323958	-	AAAATACAAAATCCCGAAGGATGGCTCCTACTACAATGATGTCCAGGAGGTCTAATAGCCGCGAATCC	1	Anti_mRNA	68	0.952873
nc-583	Pf3D7_10	335850	335945	-	GAATGCATAGGTGTATAACAACAATCACAAAAAACGATAGGATTATCCTCCCAATCTTCACCAATATTACAAATATTACATAAAGCTTTTTCTGT	1	Anti_mRNA	95	0.953929
nc-584	Pf3D7_10	359379	359465	-	ATTACATTCGATTAATTTTTCTTGCTGAAATATATTGATATTAACATTACATATAAACTAAAAAAAGCTATCCAAGGAAAGATAAT	1	Intergenic	86	0.00984364
nc-624	Pf3D7_10	360718	360807	+	ATATTTGATTCAGCTTCTGTAAATTCCATCTCGTCCATACCTTCTCCGGTGTACCAGTGCAAAAAGGCTTTTCTTCTAAACATAGCAGT	1	Anti_mRNA	89	0.996331
nc-625	Pf3D7_10	361128	361221	+	TTGAACGTTTAACATTTGTTCGTCAACTTCCTTTGTGGACATTCTTCCTCTAAACATAGCACATGCCGTTAAATATCTTCCATGTCTTGGATC	2	Anti_mRNA	93	0.992212
nc-585	Pf3D7_10	391674	391749	-	TAATATATGACCATAGTTATAACACCCCCTTCCAATATTATATATATTACCCCCACTTAACACGTATATATGATT	1	Intergenic	75	0.0730317
nc-626	Pf3D7_10	402309	402398	+	ATAAAATAGGGTTATATTATTAATTTATTATTCCTTTTATTCTTTTTATTTTAATTTATTTTTTACCTGTATGCTTCTCCTGTTTGAAT	1	Intronic	89	0.296618
nc-628	Pf3D7_10	415366	415533	+	CCTACCTTGTGTTCTCAGAAATGTTTGTCAAAAAAATTTAACACCCAGTGGATGTAATACAATACGAATTGAATATTAAAAACATTTTTGAATTCTTTACATATGTTGCTTCTTTTGCTTTTTTACTTTTCTGTCAATATATGTTATTTATAAAAACATACATACAT	3	Anti_mRNA	167	0.0435917
nc-586	Pf3D7_10	419113	419288	-	ATAAAAAAATGAGCGATAAAAAAAAGAGGGGGAGGGACGTGACAAATACATTATAACATTGAAAATACAAACGTGAACACAATTAAATATAAATATGTATATGTATATATTGTACATATGTATGTATATTTATTTATGTACATTTCTAATGTTTACTTTTGTATAATATATAGGT	1	Intronic	175	0.117974
nc-629	Pf3D7_10	420185	420256	+	TAATTAGTATGCTTGGCCTTTCTTCGTTCACCTCTTCCTAAAGCATGGAAACCACTCTTAATGGTTGTAAC	1	Anti_mRNA	71	0.945557
nc-616	Pf3D7_10	431959	432038	-	AAATATGAAGGAAAGAAAAATGCCGTCTTATTCCCCTAAACTTTGATTGTAGATAAATATTTACAAACTAGGTTTATTT	1	Intergenic	79	0.0206738
nc-618	Pf3D7_10	454521	454703	+	TATAAATAAGAATATTTTTATATATTATTTGATGTGTTTATTGTAAATAAGTTTTTATAAGGTGCCAGTTTATGAATGAGTAAAAAGTAATAGGAAGTAAAAGGCATTAACCTTGCTGAACATTTTATATAAATCCTTATCTCCTTATATAAGGTTTCATATAGTGTATTGCTTTTATGTTT	17	Intergenic	182	0.0187824
nc-630	Pf3D7_10	470756	470859	+	TAATATTAAGAAAGATATTCAGTCATTCCGGTCGATACATTTTAACGTCCATAGATATAATTACACAAACAAAAATATGTCTAACCTATAATATAACAAGAAT	5	Intergenic	103	0.0425351
nc-631	Pf3D7_10	479230	479305	+	AATAACCTAATGCAGATATACCACATTTATCTTTAACATGTCGTGTTAGAGCATGTCCTAAAGCTTCTTCATAAC	1	Anti_mRNA	75	0.99319
nc-632	Pf3D7_10	479627	479768	+	AGCTAGTTCCATTGACATATCTAATGCTCCTTTTTCTTCTGGATTAGGAAATGATACTGTTGAAAAATCTGAATCAGGTAATGCTTGTTGTGGAACGGTAAGTAAATTATTAAAACCTACTACATGCATAATACCTTGTAC	1	Anti_mRNA	141	0.994982
nc-633	Pf3D7_10	480289	480386	+	TTAAATATGAACATAATCCTTGTGTTGTTTGCATTATAGTAACTACATTCATGGCATTAAAACCTACACACATTTTACCTCTTAATCCAGCTGTACC	1	Anti_mRNA	97	0.995448
nc-634	Pf3D7_10	483336	483412	+	GAAAATACCAAAAAATCGTTCTTTAAAAATTTTATGTGTATATGCAGCAGCAACAGTACTATCTATACCTCCAGAC	1	Anti_mRNA	76	0.996537
nc-635	Pf3D7_10	510760	510852	+	TCAATATATGTGTGTATATTATTATGTTTATATGTTTACATATATGAATGTCTTTCTAATATTTTTATCTTCCCACAGCCGTCTTATAACAC	1	Intergenic	92	0.305131
nc-636	Pf3D7_10	514434	514522	+	TAAAACGAAAGGACCATATTTTGTTATTGTTTAATTATATATAAAAAGTGCAAAACGATAATTCATCATATCCAACAAGGAATAAAGT	1	Intergenic	88	0.066057
nc-637	Pf3D7_10	519290	519362	+	GCAACGTTTACATAGACCATTATATGAAACATTACTATTGGAGGTTCCGAGTCCTGCTGTATTTTCCTATTC	1	Anti_mRNA	72	0.123101
nc-627	Pf3D7_10	522531	522643	-	TTCATTTATCTCATATGATCATCCCTAAGTGTTTTAATAAGAAATAAAGAATTGTCTATATTTTTAAAAAATATAGAATAAGTCTTTGTCTCTTGCTCTCTCTATATATAAT	1	Intergenic	112	0.00611364
nc-588	Pf3D7_10	561653	561745	-	CATCATTGCTTTTACTAAACATGGATGTATAATGTTACATTCATGTTTATAATCACATCCTTTTAAAGCTGGATTATCTTCTTTCAAACCAC	1	Anti_mRNA	92	0.862742
nc-589	Pf3D7_10	595940	596010	-	GAACAACATATTTACTTCTTTCTGCTTCTTGTTGTGCAACTTGCTTAGCTTCAACAGCTTTTTCATATTC	1	Anti_mRNA	70	0.989387
nc-590	Pf3D7_10	608075	608143	-	AAAAATAGGAATGTATCCATACTTGTAACAACTCCACTTTTATATTAATATTAGCTCTTTTGTTAAAC	1	Intergenic	68	0.0509284
nc-638	Pf3D7_10	613795	613883	+	AACAATTTCTTACTTTCCATTAACTTATCCGGATCAAAATCCGGTGGGATATATTTATTCAAAACCTTCCTTTCAGCCATTTTTTAAC	1	Anti_mRNA	88	0.57969
nc-639	Pf3D7_10	615797	615868	+	AATTTACCCATTGACTATGATCAAAGAAAGCTTCACTCTGAGCTAGCTCATTATCATGATGAGGAAATCTT	1	Anti_mRNA	71	0.99652
nc-640	Pf3D7_10	616442	616517	+	TAATATCAAAGCTAACATATGTTCTTGCATGTCCCAAATGAGCAGCATCGTAAACGGTTGGACCACAAGCATACC	1	Anti_mRNA	75	0.994999
nc-642	Pf3D7_10	620319	620393	+	TGAACATATTTTTGTGTGAATTATATACATATATATATCAATACAATGATCAAAATATATATTGGCCCTTCTTT	1	Intergenic	74	0.0530284
nc-592	Pf3D7_10	637738	637807	-	TAAATACCAGTGGAGGCACCAGATGGTACGGCAGCTCTGAAAATACCTAAGTTGGTCTCTAAGTCAACT	1	Anti_mRNA	69	0.99643
nc-593	Pf3D7_10	638348	638442	-	CAGAAGCTGCAACATCCATAGCAATTTTAACCTTTCCTTCATAACCAGCTGATTTAATGGCAGTTACTAATAAATCAAGAGCTTCATTAGCGTT	1	Anti_mRNA	94	0.975062
nc-643	Pf3D7_10	643793	643886	+	TATATCCCTTAATTAAAAAATTAACAGCATTAATTATAAATTTGCTATTTTTTATTAACTCAACATTACTTACAAAATCGTCACCTAAAAACT	2	Anti_mRNA	93	0.670233
nc-594	Pf3D7_10	649668	649850	-	ATATACAAACCAGAGTAAAAATAGAATAAGATGTGAAATCGTTAGGACAAATGATGATACAATGGGAAAATATGAAGGTATAGGAACACGCTCATGAACAAGATTAATATAATAAAGATGGTTTTATATGTCTTGTACAAAACGAATTAAAAACATCAGAAAAAATATTTTCACGGGACGTT	23	Intergenic	182	0.139037
nc-595	Pf3D7_10	649959	650191	-	TAAAAATGTAAAAACAATTGAAACATGTTAAATATGTTCCATATAATGAAAAAAATTATGCTACAAGGAGAACACACAATTGCCACTTTTGGAAAAATCAGATTATATGGGTAATGAATTGTACTCTTTCTTGTTGTTCTTCCGAACGTGGTAGTATTCTATATACTGAAACGTCTTGTACAACATATTATAATAAAGATTGAGAAATAACTAATGTTTGTAAGCTTTTAAT	53	Intergenic	232	0.0541851
nc-596	Pf3D7_10	650190	650303	-	TTTAATTGCATCAACATATTAAAATAATGGTAACTGTTTTTGAAGAGAAGAAACAAATTACTCAAACATATATGAAGATTAAGCATCTTACAGAAGTTCTTTATCGTAATATT	2	Intergenic	113	0.0541851
nc-597	Pf3D7_10	650539	650617	-	GAAACGGCATTTTTTTGTTCATTATTATTTGTTTCTTAAATACTAAATAAATAAGTTTGAACCGTGCAAATGTTGTAC	2	Intergenic	78	0.0122835
nc-659	Pf3D7_10	658469	658526	+	AAACTCGGCTAAGCATCGATTGTATCTTTGAATAATAACTAAATCTGATACGCTTTT	1	Anti_mRNA	57	0.0397689
nc-644	Pf3D7_10	689126	689200	+	AAATGTTTCCATATATGAATATATTATCAATATATAACCATGTATTATTATTTATTTTTATGCTTTTTGAATTT	1	Intergenic	74	0.025303
nc-598	Pf3D7_10	701747	701851	-	CAAATGAATTCATTAATTCAAAAAATTTATACATCTCAATATGGTCACTGCATGAGCTGAAGAGAATAAAAGCTTCTCTAAATTTTTCTTCCATATCAGATGCC	2	Anti_mRNA	104	0.240469
nc-599	Pf3D7_10	710726	710813	-	TTGTACTTCTTTTCCCTTTTCTTTTTCTTTGTAAAAATTATACAACTTGTACGATTTAAGGCGTTCAAAAGAGCTCTACACTTTTTC	1	Anti_mRNA	87	0.0602568
nc-645	Pf3D7_10	715599	715668	+	TTGAACAAAAAATTCGTTTTTCTTAAAGATTAATATAAATCCATAGTTCCATGCGAATCACATATGCAT	1	Intergenic	69	0.558417
nc-600	Pf3D7_10	765047	765200	-	AAAATTGACGAAAGTAATAGGTGATTATTTGTTTTTATAATTTTACAACAATTCTTCTTCCCATTGTAATACTGGTTGAGGTTTTGGGACGACAGTAAAAGGTTTTAAAGGAGGTGGGAAGAGTTTGTTTAGAGCTACGAAACGATCTGAATC	2	Anti_mRNA	153	0.742748
nc-601	Pf3D7_10	773851	773944	-	TAAACTGTCATTCTGCTTTATACACACATCGGGAATATTTTCACCTTTTGTATTTTTTTTTTTATTATTTTCACCTGAATCGTTAAGGCAATC	1	Anti_mRNA	93	0.0951183
nc-646	Pf3D7_10	812019	812110	+	ATTTCGTACAAGTCCTTCTCATTTAACTTCTTGCAAAGATTTTTAATACATATGGATTTCTTCCTACTGAACGATTTGCTATCTCCAAATT	2	Anti_mRNA	91	0.259932
nc-602	Pf3D7_10	821963	822055	-	AAATTTAGGCTGATATATTTCTGAGGATGCATTCCATAGGGTCAGGCATCCCTGAGTATCAGCAGCTATAAGTCTTTTTCCATCATGTGACC	1	Anti_mRNA	92	0.967746
nc-603	Pf3D7_10	871287	871354	-	TCAACAACATCAGTTCCATGAGGAAAATTAATTACACACGCAACTTTCGGCTTAAATGGACATATTT	1	Anti_mRNA	67	0.910284
nc-604	Pf3D7_10	871738	871847	-	AGGAACAAGCGATGAAGAACCAATACGAAAATTATTTGGGTGACATGCAAGGGCACTTAGAAAACGTCTTGCTAATAAGATATAATAGCTAGCTGAATTTAAATCTCCC	1	Anti_mRNA	109	0.759551
nc-647	Pf3D7_10	944745	944809	+	GAAACGAGGATCAGGAACTCTTAAAACTGCATGTCCATATCCAGGTATAACTCTTCCAGATTTC	1	Anti_mRNA	64	0.997383
nc-648	Pf3D7_10	952376	952446	+	GCTACAAATTCTCTATCATCAAATTGTTGTTTTATTTTACAAGTTTGCATAGGACTTAAAATACTCTTCC	1	Anti_mRNA	70	0.973411
nc-649	Pf3D7_10	1014077	1014147	+	TAAACACCCTGAACACCTTTTCCCTTTCGCAAGAAAATTATATCTAAATAATATATCTGTTCTTTTAACT	1	Intergenic	70	0.00723497
nc-605	Pf3D7_10	1030041	1030125	-	GTACCCTTCGGATTCTTCTGCACTTCAAAACAAACCAACCATCATTCCTCACACTCTGGACTCTTAAAATATTCCTTATCATAA	1	Anti_mRNA	84	0.055877
nc-650	Pf3D7_10	1086037	1086130	+	TAAATTCATATGACTTTTCCATTCATTAAGTTCATAGAAACTCGTTTCGTTCTTTTCGTTGATCATAACACCGTTCAGGGAAATCGATAGCAC	1	Anti_mRNA	93	0.97963
nc-606	Pf3D7_10	1125445	1125532	-	CAAACACATTGCCTTCCTCAGATAACCATATCCTGTCTTCGTTCTTGTAAGTATCTCGTGTTCCAATACCATGATATTGTTTATCAC	1	Anti_mRNA	87	0.965677
nc-607	Pf3D7_10	1125961	1126044	-	GTCTTGATTTATTATAACTTTTTTGTCTTTATACAACAATCTACTTATGATATAGTTTAAGAATTCTGTGAATCCTTCTTTAC	1	Anti_mRNA	83	0.970513
nc-608	Pf3D7_10	1139190	1139336	-	TAATATGTGTCCTGTTTTTGTTTTGAGGTTTGTTATTAGGGGGGATCTTTTTGTAACAACAAGTCTTTGAAAATTATGAGGATAAGAGCATACATCTATGAGTACATGTTTTGCTGCTTTTATAGTAGGCATAACAACTCTTGGCC	1	Anti_mRNA	146	0.971002
nc-651	Pf3D7_10	1166046	1166121	+	TAAATGTTCATAAAAATACCTTGCGATGCAATAGGTGATTTGCAATTTGGACAGGTAGCACTTCTGATTAGCCAC	1	Anti_mRNA	75	0.958821
nc-652	Pf3D7_10	1166742	1166837	+	TAACATTTCGAAAACTCATTCCATTGAACAAATATATCACCGACTGAATAACAAACTGACAATATTAATATTAAATCGTTTAGGCTCATACGAAT	1	Anti_mRNA	95	0.895125
nc-653	Pf3D7_10	1182613	1182704	+	ATACAATATGAATGTCCCAAGATGTACAATTATATATAACACATTGAATGCATAACCTTTTTAACATTATTTAAAGCCCCACCGAGTTATA	2	Intergenic	91	0.227209
nc-654	Pf3D7_10	1183482	1183554	+	TATATCACCATGAATCCTCACACAGTTGAGAATTTCCTTGAACCTTTGGCAAAGCCTTTCCAGTAAAATAGT	1	Anti_mRNA	72	0.858134
nc-655	Pf3D7_10	1225818	1225956	+	ATTTCACATGCTGTATTAATTTCATCTTGACCTGTTAAAAAAACTAAAATGTCTCCAGGGTGTTCATTCAGGTGGATATTCAGGACGGTAATGAGACTGGCCTCGACATAATCGCTTTCTGGTTCTTTGGAATGTAAT	1	Anti_mRNA	138	0.995747
nc-609	Pf3D7_10	1255735	1255819	-	AATAATGCCATACTTTTCTTATTTTTCATTCATCAGAAAATGTTTTATTAATAAAAGCCATGTGATAATAAATCCTTGAAATCA	1	Intergenic	84	0.00901243
nc-610	Pf3D7_10	1262826	1262951	-	AAATCGTTTTCCTTTTTTATATTATCCATGTTTAACATATTACCATTTTTTTTTTCGTTCATAGATGCTTTCTCAGTATCTGTGTGAGCATTCAAGCATGTTGGGGATAAGGAATGTGAATAATA	1	Anti_mRNA	125	0.0269699
nc-668	Pf3D7_10	1329254	1329354	-	TTTTTTTTTAATACACTCATCAAACCTTATTGCCCCTAGCGTTTAATGGATGCCCCCTATCGGAATAAATTGAACAGATCGTTATACAAATAAACAAAAT	14	Intergenic	100	0.178023
nc-669	Pf3D7_10	1329959	1330122	-	TAATCAACAAAACAAGTCTTCTCAGAAGCCAACAGAAGAAAAGACAAACCAGGTTGATCATTTTTGCCTGTGCCAACGTGAAAGAGGGAATTCCCTAGCATCTATATATACACATACCACTCTTACAAAAAAAAAGAAAGATTATATCTTTATTTTGATTTAT	18	Intergenic	163	0.65228
nc-656	Pf3D7_10	1355656	1355725	+	GTATTCTTGTTGTCTTGATAATTATATCCCGATGTGCATTTATTACGATGTTCCTAGGTATCTTTTCCT	1	Intergenic	69	0.0792033
nc-612	Pf3D7_10	1383682	1383775	-	ACCTCTATATGCTTCTCTAAAAGATCACTCCATTCTAACCAACCTAAATAATAACTAAGGTTCTCATCAAATGGTTTCTTACTTTTATTTCGT	1	Anti_mRNA	93	0.77191
nc-613	Pf3D7_10	1458154	1458229	-	TAGATATTCTCCTATTTTATTATTATTGTATAAAAGTTTTGTGTCAAGTTGAAAGAAAGAAAGAAAGAAAAATAT	1	Intergenic	75	0.0371356
nc-615	Pf3D7_10	1530844	1530911	-	TACAACCTCTTCAACAACTTCTTCCAGCATCACCTCTTCAACTAATTCCTCTGGTAAAACCTCTTCC	1	Anti_mRNA	67	0.0662186
nc-661	Pf3D7_10	1584046	1584168	+	TATATGTTCTCCTAAGGAGCAATTAAGGGGAGGAGGTACATTAGTTCCCCCTTCTATATGTTTTTTCCAGGGGCAATATAGGGGGGGAGGTACTGAGGATTCCTCTTTACATGCTTCTTCTA	1	Intergenic	122	0
nc-681	Pf3D7_10	1680698	1680774	-	ACAACGTCATTAAAATATGGTACACCAATTTCGAGTGTTCCATCACATAGTCCATGATGAACTATACATACAAAAT	1	Intergenic	76	0.128533
nc-683	Pf3D7_10	1683834	1684239	-	ATTCTCTTATTTCCTAAGTGAACTATAACCTGAATCGTACCTTACTATTACTGTTTTCTTGTCCAACATAGCACTTACATGCACAATAATGTCCAACATAAGTCATTTACTACTACTTTGTTGACTTAGTTCATCATTATCTCACTTATAACGTCATCTACTAACATCATCTTACCTAAAAAGTACTAATTCCATACCCAATTACTACTTATTATTGTCATATGTTGCACTTAGATGCACAAACATGTCCAAAATAACTCATTTACTACTTCTATCCTCACATATATCATCATTATTGTACTTCTTGGGTCAATTACTATCATCAACTTACCCAACTACTACCAATTTTATGTCCTACGATGCACTTAGATGCACAATAATCACTAACATAACTCATTT…	3	Intergenic	405	0.1623
nc-16_2	Pf3D7_10	1685425	1685495	+	AAGTAAAGTAGGATAAGGACCTAGATGTAAGTGAAATAAGAGGTAAGTAAGGTAGTAGTAAGTGAGAAGT	1	Intergenic	70	0.043182
nc-18_2	Pf3D7_11	3201	3359	-	AAGAAAACAGTAATAGTAAGGTACGATTCAGGTTATAGTTCACTTATGAAGTAGAATAATGATGATATAAGTGATAATAGTAGTAGTAGATGACTTATATTGAACATAATTATGCATGTAAGTGCAACTAAGAACATGAATTTGGTAGTAGTGAGGTA	1	Intergenic	158	0.382808
nc-662	Pf3D7_11	24055	24225	-	TAAATGTTTGGCACTTTGGTGGTCAATAACATCCCCGCCACCACCGCTACCTCCATGCGGCTCCATTTTCGTTATTGGTGCACTACATTATGTCATGCATACGTGGTTTATATCGTGGCATACATGGTTCGTGTGGGCGGTGGTGGTGGTGTATTGCGTATGTTATGGGA	5	Anti_mRNA	170	0.233651
nc-663	Pf3D7_11	45685	45785	-	ACAGCGTTAACCAAACCTACTTTTACACCTGCCTTAAGACCTGCATCTGCAGCAGCTTTTGCAGCAATTCCGGAAATATATTGTGACCATGTCACATAGC	2	Anti_mRNA	100	0.292769
nc-672	Pf3D7_11	96616	96752	-	AGTAACTCTACGGATTGTAGAGATCAGTCTGGAGGTCAGTTCACAGTACCCAGTAACTCTACGGATTGTAGAGAGGAGGCTGGAGGTCAGTTCACAGTACCCAGTAACTCTACGGATTGTAGAGATCAGTCGGGAG	1	Intergenic	136	0
nc-721	Pf3D7_11	119795	119914	+	TGAATGGAAAACAGGTACATCATATTTATTTTTTAAATTCGTATAAAGTGAATTTAAACGGTATATTGTAACTGAAATTTTCTTCTCTTCATTTCTATTTATTTGATTCCACATATCCC	1	Anti_mRNA	119	0.0376195
nc-676	Pf3D7_11	128845	128990	-	CTAAACCTATACTAGCACCAAGAAGTACTGCTACACCTGATGCAATGGCAGAGTACATCATAAGTTTTTGGTTTCTTTTTTTAATTTCTGCAGGTGTTAGTTTTTTTTTTGCTTCAACATATCCGTTATGTTCATTATTAGGGGC	1	Anti_mRNA	145	0.107183
nc-722	Pf3D7_11	176195	176275	+	ACACCATGCAATTCCTCCAAACCTGCTGTAAATTTATCAGAAAAAATTATGGATAGATACTTTTTATTGACTGCATTCGT	1	Anti_mRNA	80	0.987242
nc-723	Pf3D7_11	176519	176591	+	TCATCTCGTGACAATAAAGCATTTGTCATAACTTCAGTATATCCACATTCTACTAACACATTTCTAAATAAT	1	Anti_mRNA	72	0.980481
nc-677	Pf3D7_11	196995	197069	-	TTCACATAAGGATGCATTTTCATCACAATCGACAACACATAATGTTAATATTCCTTTAAATTTCGATGCTACAT	1	Anti_mRNA	74	0.97985
nc-701	Pf3D7_11	206651	206803	+	AAGAATCAATTAATTATATATTCTATTAATTTTTTGTAATTCTCAAGAGGGTATACACTATCAAAGTTTCCAGCCCTTTTCCAATAACAAAAATATAAAATAAATGAGAATGTATAAAAATATCTATTAATGTTGTGACACTCAGGTTTCCT	2	Intergenic	152	0.0059004
nc-678	Pf3D7_11	221627	221695	-	TTAAATAATGCCACCAGTACCCACTGAAAGAAAAAAAGAAGATCAGAAAAGAAAAAAAAAATTTCATA	1	Intergenic	68	0.0407286
nc-724	Pf3D7_11	235729	235861	+	AATACTTTATTTCTCGAATCTTTCACATGAATAATATCATATGTTCCCATATTTTTATCTATGGATGAAATAACACCAACTCTTCCAACACTGTGTCCAGCTGTTACCATAACCAAACTTCCAACTTGAAAT	2	Anti_mRNA	132	0.993028
nc-725	Pf3D7_11	236111	236199	+	GAATCACATCCATCAAACCAACTGGAAATGTACAATCAGTTCTTACCTTATTGTCAACTTTCACAATCTTCTGAATTAATATCATCTT	1	Anti_mRNA	88	0.99276
nc-679	Pf3D7_11	247432	247514	-	ACAAATTCGTTTCGTTCGTTTTCTCGATATAGTTAGAAATAGGACGTTTCGGTATTCCCTTCATTGTGGCTGCGATAAAAAG	2	Anti_mRNA	82	0.792943
nc-680	Pf3D7_11	248168	248301	-	TTGTTCATACTTTTTTCCATATCTATTAATGCATCTGTGGCTATTTGATGTCCTAGGCCTCTACTTCCTGAATGAATCATAATACAAACTTGATTTTTTTTTTCAATACCCATTAATTTAGCACTTTTTTTGT	5	Anti_mRNA	133	0.998016
nc-682	Pf3D7_11	248611	248679	-	GAATAGGTGCCCATGGTACCTCCTATTAATATTGGTTGACCACAGTATTGATAATCAAGAGGAACTAG	1	Anti_mRNA	68	0.992119
nc-684	Pf3D7_11	248741	248851	-	TAATTTTGGTGAAGCAACACGTATAGAGATATTTTGTTCTTTCAATTTATTAAGTACATCTAGATAGCTTAATGTATTTCTACTTTTATTTCTGCTTAATGCTCTACCAG	1	Anti_mRNA	110	0.962392
nc-726	Pf3D7_11	283664	283737	+	AAAATGTAACCCTTAAAAATATTCATAGCTGTTCCTGCCTCGTTCATGGTAATATTTTCAACTATATATATAT	1	Intergenic	73	0.0134514
nc-727	Pf3D7_11	318084	318151	+	GTAGCCCTCTTAAAAATCGACATAAATGTGATTGCCTATTAGCTAGCTCACCTCGACCTATATATTC	1	Anti_mRNA	67	0.999024
nc-728	Pf3D7_11	318282	318388	+	TTAAACAATCCGTTGGATGTAAACCATACCTTTTAGCGATAGCTACAATACGCTCAGGTCTAAAAGTACCTTCCGTATCTATCCATAAACATTTACCTTCTCCTCC	1	Anti_mRNA	106	0.998969
nc-729	Pf3D7_11	318488	318567	+	TCTATTCCACCTTTTAATAAGGCATCTAATTGTTTTGATCCTGTGGTAAATTTTATTAAATTTTGTCTTGCGTCGTGAT	1	Anti_mRNA	79	0.999403
nc-685	Pf3D7_11	329149	329221	-	TAAAAGAATAAATAATTTCATGCTTGATATATTTATTTTAATATTCTAGTGAGCCCATTTCCGTTAAGAATT	2	Intergenic	72	0.0825108
nc-686	Pf3D7_11	335825	335903	-	ATTATATTGTTACCATCCTCAGTTTCATTAATGACTGAAATTTTCGTTGCATGTACTTTGTAATATTTCTGATTGTAT	2	Intergenic	78	0.169297
nc-687	Pf3D7_11	352543	352645	-	AACATTATTTCCATCAGATGCATTTTCGTCGTTGAATAAACCTGAGTTTTCTAACGACTCGTGGTCATTCTTATTTGAATCGCTATCCATTATATATATAAT	1	Anti_mRNA	102	0.303578
nc-716	Pf3D7_11	381168	381293	+	ATTCTTATCAGATTATGCGATTTTCTACAAATAAAAGTTCTCTCACTTTTTTCAGTCCGCCCATCGCTCAAAAGTTATTCATCATTTTAAGAATTAACGTATTTTAAGAACTACCAATGGAATAA	1149	Anti_known_nc	125	0.554483
nc-717	Pf3D7_11	400333	400480	+	TATATATCTATGTAATGGCCTTCCGTAATAATAGCCTTCTGAACATTTACATATTTCAACGATTATTTTTAATATAGTTGATATTATTGTTTTTGTTTGAATATATGGTAATAACATAAATTTATAATTTTGTTTTTAAATGTGTGC	1	Intergenic	147	0.280624
nc-688	Pf3D7_11	406192	406333	-	CTCAACGAATTTTGTAAACCACTTAATGGTGTTTTCAAACCACTCAACGAATTTTGTAAACCACTTAATGGTGTTTTCAAACCACTCAACGAGTTTTGTAAACCACTTAATGGTGTTTTTAAACCACTCAACGAATTTTGT	1	Anti_mRNA	141	0.417261
nc-689	Pf3D7_11	429758	429833	-	TAAAAAAATGTTGGATCCTATTTCTTCATACTCTTCTTTTGATATCCATATTCCTGTTTGTGATTCTCTCAATTC	2	Anti_mRNA	75	0.992339
nc-731	Pf3D7_11	511243	511326	+	CCAAATTCTATTAAAACGATAGAAGCTAAAACGGGAGCTCTTCCTAATCCAGCTACACAATGAACTGCTACCGCACAATTATT	1	Anti_mRNA	83	0.996351
nc-732	Pf3D7_11	527318	527396	+	TAAACAACTTAAAATATAGGAACATGTTTATAATATATAAAAACTTATAAATATGTTAACATCCATGCCGCTTCATAT	1	Intergenic	78	0.0110444
nc-690	Pf3D7_11	595808	595893	-	CGTCATTTTTTATTTTCACGAACTTGTTTTTTAAGTATACATATATATATATATATATATTTTCTTTTTTTTCAATTCCGTTCAT	1	Intergenic	85	0.023853
nc-734	Pf3D7_11	604597	604665	+	GAATGTTCTCCTTTTGTATCGCTGCTGCTACTTTCATCTGTGTTCATTGTGACATATGTAGTATCATT	1	Anti_mRNA	68	0.116347
nc-691	Pf3D7_11	634975	635043	-	TCGCTCTTTTTATTACATGAAATTAAGCATTATGTATACGTTATAATACATAACAGGCTTATACACAT	1	Intergenic	68	0.00980985
nc-692	Pf3D7_11	635245	635349	-	GTGCTCTCCATAATTTAATATAAATGAAGATGCGATTTATAATATATTATGTTCTTTTAATAGCAATAAATATAATAATTTTGCATTTTTTAATTTATATTAAG	1	Intergenic	104	0.419072
nc-735	Pf3D7_11	636621	636791	+	ATAACCATCTCCTAAAATTTGTAATAATACTTTAAAGACATCGGCATGTGCTTTTTCTAATTCATCAAAAAGTACAACGGAGTGAGGTTTTTCTCGGACTGCTTCGGTTAACTGACCAGAGTCACTGAAACCAACATAACCTGGTGGACTACCAGTAATTTTGGAGACAG	1	Anti_mRNA	170	0.997
nc-693	Pf3D7_11	668388	668466	-	ACTTTGTCCTCCTGGACCTGATGAACGTGCTGTAATTTTTTGAATTTGATTAAAGGGAATTTCAAAAGATAGTAAAAA	1	Anti_mRNA	78	0.900297
nc-736	Pf3D7_11	699218	699292	+	TATATCCAGTTCCTTTATTTTTTATTTTTTATTTTTTTCCATAACCATGTTTTCTATAACATACCCTTTCACTC	1	Intergenic	74	0.00718348
nc-737	Pf3D7_11	744058	744135	+	TCTGTATAAGTTCCATCAGTTTAAAAATGTGAGAAAAAAAAATTTTCCAATTTTTTTACAAAACAAATAGCCTTCCT	1	Intergenic	77	0.00363313
nc-694	Pf3D7_11	759486	759560	-	TTGATATAACTCCAGAATATAATAGTGTGTCGAATATGGTCTCAATTAATGATGTTTCTTCTGATAAGTGTGGA	1	Anti_mRNA	74	0.972522
nc-695	Pf3D7_11	762196	762287	-	AGCTGTTTTTAATACATTCCAGGCTGTGCAAATTGCTCTCTTCAAAACTGATGTATAAACAACGTCGAATTTGAAATTCTTTTCCTTAAGG	2	Anti_mRNA	91	0.988102
nc-738	Pf3D7_11	800998	801064	+	GATCATCTTTACATTCATGCATAGCTACCACTTCAACGTTTTGTATCTTTCAAAAAAAAGAAAACA	1	Anti_mRNA	66	0.720654
nc-696	Pf3D7_11	811811	811875	-	TTATTCAAATTTGATGAACATATACTTTGTATTTCAAATTGATAACAATAACCATCTGCTGAAC	1	Anti_mRNA	64	0.992251
nc-697	Pf3D7_11	814735	814812	-	TTCGTTTTTCTTTTGTTATTTAAAAGTTGTTATAATAGCTTATAACGAAAAGTGTAATAACGTGTGCTGTATTTCCT	1	Intergenic	77	0.0565785
nc-698	Pf3D7_11	969490	969605	-	AGAATATGTTTAGTTGTACAAAACAAAATGGAATTATAACTTTCGAAATGTAATCTTTTTTATCTTTTTTTCCTTTACTTTGCTTTGCTTTCCCTTCCCTTCCCTTCCCTATTAT	5	Intergenic	115	0.0688612
nc-739	Pf3D7_11	985042	985121	+	ATGTCGTCAGTTTTTCCGGTTCCCATTTCTTCAACATTGAAAAAGTAGCCAACATCTGGAACTTTATGGCTAATAAAAT	1	Anti_mRNA	79	0.917222
nc-740	Pf3D7_11	991542	991619	+	TTGAATATATATTTCTCGTCATGTTTTCTTTTTTTTAAAAAAAAGAAAAAAAATTTTGAAGTCCTCACCACAAACAC	1	Intergenic	77	0.0119219
nc-699	Pf3D7_11	993552	993724	-	AAATTATTATTTGCACAAGAATTTATATCAAAATTATTATTTGCACAAGAATTAAGATGCGAAGTTTGGTTGTCGCCACCCAACATAGCATGTTGTTTCATGTGGTTTCCTTTTCCAATTTGCTGCTTCATTTGTTTTATTATCCTATATTTTTGGAAATGAGAAAAGGAGG	1	Anti_mRNA	172	0.151643
nc-741	Pf3D7_11	1073953	1074031	+	TATATGCTTCATTTGATTATTGTTATGTTGCTGTTACATAATTCCAAGTTTATTTTTCTTTATATCGCTTGTTGCTGT	1	Intergenic	78	0.0121689
nc-742	Pf3D7_11	1084172	1084306	+	ATCATTTGAATAATTCCTTCTATTAGATTCTGACGATATCATTTGATCATTATTTTCATTTAATGAATATTTATCCGTAACATCATCACTAGTACAATAATCTGCATACGCGCTAATATCACTGAGGAAGGGGG	1	Anti_mRNA	134	0.476881
nc-743	Pf3D7_11	1086875	1086947	+	TAAACCTTATTATTCAGAACCCTCCTTTTTATTTTTTTTTTTTGAAAAAAATATTTTTTCCACATTTTACAA	1	Intergenic	72	0.0214522
nc-700	Pf3D7_11	1114268	1114357	-	TGACCTTCTCTTATATTCCTACAATCACAAGCTTGATCAAATGGAATCATTAATAAAATATTCTTATCCATAGTATCACCGAAATATTT	1	Anti_mRNA	89	0.869989
nc-744	Pf3D7_11	1164988	1165108	+	AAATTGATTGTCGGACAAGCGAATTTGTACTGCCAGTCTCCATAAAAACATCAAACTGTTTAAACAAAAAAAATATCCTGTTGATACCTTTTTTTAAAGGGATTCCTTTTTCTTATATGT	3	Intergenic	120	0.552372
nc-702	Pf3D7_11	1166021	1166124	-	CCTCCTCTTCTACTTTTTTGGCTTCTTCTTTTTTGGGTTCATCAGCTTTGGCTGCAGATGCAGGTGCAGCAACTGCGGCAAATGCTTCTGGATTTTCAACCAT	1	Anti_mRNA	103	0.997643
nc-703	Pf3D7_11	1169654	1169754	-	TCCAATAGCATCTAATTCATCAATAAAAATAATAGCAGGTGCTTTTTCTTTTGCTAAATTGAAAGCGTCTCTAACCATTTTGGCACCATCTCCAATAAAC	1	Anti_mRNA	100	0.994592
nc-704	Pf3D7_11	1187597	1187704	-	TCTATATTGTGAGACTTTAAACAATAATCACAAACATTCTGTGTGAACTGAATCCTAGATCTATTGTACTCTTCAAATATTTGCTGAATAACTTTGCTCATCTTTTT	2	Anti_mRNA	107	0.984103
nc-745	Pf3D7_11	1234652	1234722	+	ATAATTTCACGTATATTCATTTTAATTAATACATTATTAATTAATTTAATATCTATGCCCTCTCCAAAAT	1	Anti_mRNA	70	0.0673284
nc-705	Pf3D7_11	1254735	1254812	-	AATCAGCTTCTTAAATAATATATATTTCTAACATTAGTGTTGAGTAGATAATACTATGTTAATCGATTCGTAAAAGC	1	Intergenic	77	0.0863325
nc-746	Pf3D7_11	1268080	1268155	+	CCTTCTTTTGTGGTATGCTATATTACATACGTTTGTATATTGTATGCATATATACGCAAATATTCTGTTCCTTCA	1	Intergenic	75	0.454476
nc-706	Pf3D7_11	1269145	1269327	-	TCTTTTGGTATGTTTCTTACTAGTACCTCCTCCATGTGGATGTTTTGAAGGGTTCATAGCAACTCCTCTAACGACTGGTCTTTTTCCTAACCACCTATTAACCCCTGCTTTTCCTAAAATCCTCATATGTCTTTCTAAATTGGAGACTTGTCCAATTGTTGCCCAACATTGTAAAGGAAATT	3	Anti_mRNA	182	0.99739
nc-707	Pf3D7_11	1271376	1271444	-	TAATAGATGATAAACCTATTGAAACGGCTAAATTTAAATGTGCACCACTCAATTTTGCTGATACTAAT	1	Anti_mRNA	68	0.991068
nc-747	Pf3D7_11	1324117	1324184	+	GAAAAACCTCGTGAAACCCTACACCATGTGGCATAAAACTGAACAAGATACACTTTTTTTAAATTTA	1	Anti_mRNA	67	0.962332
nc-708	Pf3D7_11	1456828	1456924	-	AGGTATACCTTTATTTAGTTGATCATTTATGATATCTTTTTTGACTTCTACATTTGTTGATATATCGCTTTGTTTTTTTTCCTCTTTTAATTTTTC	1	Anti_mRNA	96	0.0410278
nc-709	Pf3D7_11	1458042	1458116	-	TATAATCCGCTTCGTATGTATGGTATGTACTAGAAAAACTCCAATTTTCAACATATTCGTGTAGATCATTATGT	2	Anti_mRNA	74	0.722792
nc-759	Pf3D7_11	1459035	1459171	-	AAGTACCTGTAAAGATCTTGTATGAGTTATTTGGAATAGTAGAATATATGTGATGACCTGGGGCTAAAATGTGCACACTCTTGTGTCCATAATTTGAGAACGGAGAAATTTCAAAATTTCTGCTAATGGAGGCCAC	3	Anti_mRNA	136	0.984894
nc-710	Pf3D7_11	1459199	1459262	-	AACACCTCTTCCGCTTGAGGAATAAAACCTTGGTTATAACAAACGGAATATACCAAAGCACTC	1	Anti_mRNA	63	0.992888
nc-711	Pf3D7_11	1498675	1498762	-	ATATATACCATAACAACTAGATAATACATCAACAATGGCCATAACTGCTGAAACGACAGCTACTATACCCCATTCGTATTCGGTGCC	1	Anti_mRNA	87	0.978209
nc-748	Pf3D7_11	1501385	1501450	+	TAAATTTCCTGTTAACACATCAATACCCCAAAGATCGTATCTTAATCTCCCTGAACCAATAACAC	1	Anti_mRNA	65	0.991634
nc-749	Pf3D7_11	1502312	1502418	+	TAAAAGCCATAACACAAATCCAAAAAATGTATATACTGATCGTACTGACCAATATGCAAAATAGTTTATATGTAATGTTTGGGTTGCTCTTTTATGATCAATAAAT	1	Anti_mRNA	106	0.99098
nc-712	Pf3D7_11	1518566	1518637	-	AACATCTTCTTCAATTTCATTGAACTTTAAATTATTATAACATATATGTGCATCTTCCATATTCTTTCTCC	1	Anti_mRNA	71	0.996513
nc-750	Pf3D7_11	1583234	1583315	+	AATATGGCTAGCTATATTACCCTTAGCACCTGTTTGAAACCAACCTGCTTTAAAAATTGCAAATTTTTTGTTCAATATATC	1	Anti_mRNA	81	0.822244
nc-751	Pf3D7_11	1606672	1606742	+	ATTAATAACCGTATCTTCCCTTTAGATATGCACTCATTGTGCACACGCATATTACGAAAAGAATTCAAGC	1	Intergenic	70	0.364328
nc-752	Pf3D7_11	1671725	1671838	+	AAACAAAATTAATCATTATTTCATATACCAAATCTATATTTACTTATATAATTTTGTGGATCTATGATAACTCTTCCGTATTTTTTCAAAAAATTTTATTTAAAAAAAAAAAT	2	Intergenic	113	0.00102081
nc-753	Pf3D7_11	1710937	1711009	+	CTAAACCATCGACTAGCCACAAGACAACTTTCCCATATATTAATACCTGTAAGATCATTACATGGATTCGAT	1	Anti_mRNA	72	0.498614
nc-714	Pf3D7_11	1719776	1719828	-	ATTATCTACTCTCAATGGAAATATACCTATAATTATAATTAAAACCTAATTC	1	Intergenic	52	0.0401865
nc-715	Pf3D7_11	1749531	1749612	-	CAAACCTTGGTTTTAATACAGGCATCTCCTTTTTTAATATCTCCTCATTTACTTTTTGTGCTTTTCTATGATTCTTAAACC	1	Anti_mRNA	81	0.99216
nc-771	Pf3D7_11	1804900	1804971	-	TTATATATATATTATTTTATTTTTTCCTTGCTAATGTGTACATAAGTATTTTTGTTCTCTTTCTCTTTATT	1	Intergenic	71	0.0342992
nc-754	Pf3D7_11	1821852	1821925	+	TACTATATAAAGTACTATTTTCTGTATCTCTTCCTGACCATAAGATACAAGTAATTGTATCCGAATGACCCGT	1	Anti_mRNA	73	0.945866
nc-756_1	Pf3D7_11	1919166	1919242	+	TTAAATTGATTTCATAATAATAAGTGTGTACTATAGTTTATTTTTGTATTACACATTTATTATTATGAAATCAATT	1	Intergenic	76	0.320884
nc-757_1	Pf3D7_11	1919783	1919948	+	TTAAATATATTGATATTAGGTAGTAGCACATATTCTCTGTATTATAAATATTATCATCTAAAGCGGAATGCAAAATTCTGCTCCCCATGACTTGTTAAAAGCCTCGAGGGTATAACGCACCAAGAGAGGTGGAGAATAACTTCATTTGAGTTTTTATAATGAGAG	1	Intergenic	165	0.290668
nc-718_1	Pf3D7_11	1920961	1921033	-	ACCACTTACCCATGCGCTTGGACCCCCCCGCAACCTCATTTTTACATTTCTAAAAATGCATATATGAGGATT	1	Intergenic	72	0.968996
nc-719_1	Pf3D7_11	1923311	1923375	-	TTCAACGATAAATACATACATAACATTAATACCATTATCCAATCAATATTTATACTGCCTTCCA	1	Intergenic	64	0.00819947
nc-315_2	Pf3D7_11	1932531	1932621	-	TAACCTGTCTCACGACGGTCTAAACCCAGCTCACGTTCCCTATTAGCGGGTGAACAATCCGACACTTTGAGACTTCTGCGTCCCAATGAT	3	Anti_known_nc	90	0.997965
nc-664	Pf3D7_11	2022304	2022404	+	ACAGCGTTAACCAAACCTACTTTTACACCTGCCTTAAGACCTGCATCTGCAGCAGCTTTTGCAGCAATTCCGGAAATATATTGTGACCATGTCACATAGC	2	Anti_mRNA	100	0.292769
nc-761	Pf3D7_12	1484	1675	-	AGCAACAATAGTTCTAAAATAGTAACAATAATTCAATAAGAACCTTAAATTCTTACCCTTTAAGAACTAAAGAACAGCTAAACCTGACCTTAGTGCCCAACCGAGTGCTTTATTACCACATAAGTAAGAAGAAAGTAAGTAAAGAAGTAGATCCTAAGTATGTAAGAGCTAAGTAAGGTAAGAATAAAGAG	1	Intergenic	191	0.619665
nc-762	Pf3D7_12	2948	3083	-	AAGTTGATGATAGTAATTGACCTAAGAAGTACAACAATGATGATATAAGTGACGATAGTAGTAGTAAATGAGTTATGTTAGTGATTATTGTGCATCTAAGTGCAAGGTAGGACATAAAATTGGTAGTAGTTGGGT	1	Intergenic	135	0.28331
nc-816	Pf3D7_12	8457	8552	+	TGTCAATACATTCGTGACTTACGTGTGCCATTATGTGTGCAAGTGATGTACGTTTGTTCTAATATTTGTAGAACCTCTTTGTGCGATGTTGTTTT	1	Intergenic	95	0.369687
nc-763	Pf3D7_12	19096	19182	-	ACGCATTTTTGGGCGTCTTGTTCTTCCTCTTGGAGTAGGAAATCAAATATTGTTTCCATATTGGAAAGATTATTTACTTTCTCATC	1	Anti_mRNA	86	0.0425548
nc-817	Pf3D7_12	26445	26584	+	TAATAGGAGTTTGGTAACCCATATATGTAGCGTTTACTTCACCCACCTTTGCTGCTTTAAGAGTTGCTGTTTCAGAAGCAGTAACTTTGGCAGTTTCAGTAGAAGCGGCAGTTTCAGCTTTTGTTACAATTTGGTTTCC	1	Anti_mRNA	139	0.0234882
nc-818	Pf3D7_12	30493	30563	+	GAAAAATCGTTAAGGCATTAGTATAATCCGTTGTAACAAAATAGGATTGCAATCCCTGAACACCTACAGT	1	Anti_mRNA	70	0.0123249
nc-764	Pf3D7_12	34837	34911	-	CAAGATCATCGTGAGGCTCTTTGGAGCAATTTTTTTCTTCTCGATTATTGTCTTTGCATTCTTGTGCTTCGTCT	1	Anti_mRNA	74	0.0528485
nc-765	Pf3D7_12	37048	37116	-	GTAAAAACTGGGGGGTTTGTGCGAATTTCTCCAACGTGGGGGGATTGTCGCTACCACTGAATTTGACG	1	Anti_mRNA	68	0.157085
nc-819	Pf3D7_12	49498	49573	+	TTGATAATACTTCCTATATCGGCAAAACTATATTTCATTGCATGAACAACTTTCGTTTTAGCCTCACCATATACT	1	Anti_mRNA	75	0.278835
nc-820	Pf3D7_12	81776	81913	+	CCTTCATTACGATCGTTATCACTTGAACTTGTTTCTCCCATAGAAGGTTCTTGCGATTTTAAGGCAGAAGAACAACTAAACATTCCAGAAAACCTAGATGACAACTTAGTCATTTTTGTTCTTTTAGATCTATTTAC	2	Anti_mRNA	137	0.0611973
nc-821	Pf3D7_12	142041	142116	+	ATATATTACCAATTATATATGAATACTTGTTTTTTGGGCTTCCCAATTAAAGTTCCCTGTTCTTCTATAAAAGAT	1	Anti_mRNA	75	0.699936
nc-822	Pf3D7_12	165466	165535	+	TCATTAAATGTATAAGGCCTTAAAAACGGTATTTAAATTTCCCGTTCTTTTTTTTTCAACCGAACGAAC	1	Intergenic	69	0.00221074
nc-823	Pf3D7_12	172048	172129	+	ACTTATTACATTCCTTATAAGTAGCACTTATTTTTTTTAACAACTCATCGAGATCAGGACCATCTTCTATATAATCAATAT	2	Anti_mRNA	81	0.53049
nc-767	Pf3D7_12	203292	203376	-	TAATTGCCTGAAATGATCATGCTGTTTTATATATTCCTTTTCTATGTCATCCCACAAAATGGTATTCATATAATCACGTACATT	1	Anti_mRNA	84	0.273266
nc-824	Pf3D7_12	205794	205864	+	ATACCTACAATGTGTGCTTTTGCATGACCATGCTTTCCTGTTTTTGATGTGGAATAATCAACCACCTTAC	1	Anti_mRNA	70	0.997261
nc-768	Pf3D7_12	213400	213458	-	TGTGATAATTCAAATGGTATATGATTACACGCACCTATCAAAATTTGAACCGAATCCG	1	Anti_mRNA	58	0.689184
nc-825	Pf3D7_12	226977	227052	+	TAAATTCCTCATTCCATTAATAGACATATCTTTTATGTAATTCTTGTTGTTTATTGCACTTCCAAGGGAGTAGAC	1	Anti_mRNA	75	0.0279846
nc-826	Pf3D7_12	264974	265080	+	TAAAATAACAGGTCGTTGACCAACTGTATTTCTATCACTTAGAGCATCAGCTAAAATACGACCTGCTTGTTGAGCTCTTTCTCTTATTAATAAATATACATTATCT	4	Anti_mRNA	106	0.994301
nc-827	Pf3D7_12	270523	270614	+	TTCTAAACGGCATTTCTGCAGCACGAGAAAAGTATCTATTAAATGTAGGTCCATTATAACAACAAACACAAAATCTTTGACCCGTTTTTCT	1	Anti_mRNA	91	0.848819
nc-769	Pf3D7_12	289500	289572	-	TTATTGGAAAAGTTAATTTTTAATTAGTCTTTAATTTAATGTTTGGCATTTCATCATCTTTCTGAAGTATTT	2	Intergenic	72	0.0718828
nc-770	Pf3D7_12	411364	411440	-	ATAAAACATGCCGAAACAAATACATGGAGAAACAGCTCCTAAAAAATAAAGCATTTTCTCTTTCCACTTTTTTCTA	1	Intergenic	76	0.0633537
nc-828	Pf3D7_12	439314	439377	+	ACATATATACCTTTCAACATATATAACATTTAATGTTATTTTCTGTTGCGCTGTCTTCATAAT	1	Intergenic	63	0.002413
nc-772	Pf3D7_12	442752	442853	-	CAAATTTGATGAGCTCAAGTTTGCTTAGTAAGTTTTCCTCTTTATACTTTTCGTGCAAACCTAAATTTTGATTATCATTTTTGTGGCTCTCCCAACGTTCT	1	Anti_mRNA	101	0.988898
nc-830	Pf3D7_12	443258	443326	+	ATAATCAACACTTTAAGCACTCCTATATTACTGCATAAAACATGTAACACGTATAACAAATATGTGTT	1	Intergenic	68	0.0213891
nc-773	Pf3D7_12	487261	487339	-	AAAACGTTTTCTATGTTTCGTCCTGGAGGAACTGTTCCTGTTAGTATTGCACTAAGTCCAAGCTTTTGCATAAGTTTC	1	Anti_mRNA	78	0.995705
nc-831	Pf3D7_12	499374	499451	+	TCTTTTTCGTTTTATTCCATGTTTTTCTTTTTTTTTATTATTTCTATATTCCTCTTTATCACTTTCCGAAAAATTAT	1	Anti_mRNA	77	0.125673
nc-774	Pf3D7_12	522226	522326	-	ATAAAGGTACATCAATAGACATTTTATGATCACAATAACGACATTGTAAAGTGATTTTTCTCATTTTATGTTGTGGTTTACTAGCTTGAACAATTATTCC	1	Anti_mRNA	100	0.997263
nc-775	Pf3D7_12	522490	522560	-	TCGTAACATTCAATTGTAGGTGTCTAGGCATATCTCCAGTTGGTACAGCTTCAGGTAATTCTTGCATTTT	1	Anti_mRNA	70	0.997771
nc-832	Pf3D7_12	578558	578630	+	TTTGGTAATCTTGTGATTTTTTCCTAACATCTCTTTTCTCATATTCCTCTTCTGAACTTTCGAATTCTTTGC	1	Anti_mRNA	72	0.746923
nc-833	Pf3D7_12	581076	581161	+	ATCATCTTCTGAACCTTTTTGTGTTTGCAAACTTCTTTTATATGTTCCAGAGGTTTGTGCATTTAATTTCTCATTCTCATTTACT	1	Anti_mRNA	85	0.793358
nc-834	Pf3D7_12	595136	595249	+	CATATTGCCATTTTTTTTTTTATTATTTGATTATTCATCTGCTAACCACTCAGCAAAAGCTTTTAATCGCATGTTGTTTTTCAAAAACTCATCCGATTGATTTTTATTTATCC	3	Anti_mRNA	113	0.0984474
nc-777	Pf3D7_12	605122	605205	-	TAAAATGTAATGAATATAATATCTTTCTTTATCTATATAATTAAAGGACATTTCACAACAGCTCCATATAATAACAAACAAAA	1	Anti_mRNA	83	0.183887
nc-778	Pf3D7_12	665686	665759	-	CCTTGTTGTACTACTTGAGTGATAAAATCGAAAGGTTTATTTGTACATAAAGCAAATATACGAATATCAGAAT	1	Anti_mRNA	73	0.99507
nc-779	Pf3D7_12	665774	665842	-	ATGATCCTATTCCTTTCATTAATGCGAATCCAAAAAGTATTACTAATTCACCTGGACAGCTAGCTGAT	1	Anti_mRNA	68	0.970055
nc-780	Pf3D7_12	666216	666319	-	ACATTTACATTTACATTATAATCGTATTAACTTACAATCATTCCACCAAATTGTTTGCCCCGTGGGATCGACATAAGGCAATGATTGCTAAGGAGTGTTTATC	52	Anti_mRNA	103	0.368366
nc-781	Pf3D7_12	684960	685036	-	ATTTCGTTTTATTATTAAATGGTACATTTTTTTTTCTTTTCTGTATTCCTGCTGTATCAATAAGTCGATATATACG	1	Anti_mRNA	76	0.991811
nc-835	Pf3D7_12	689648	689720	+	AACATATATACTTTTTGGATCCACGTAAAGTTCAATGAAATTACATGACAACCTGTAATACCTTTCACCGTT	1	Intergenic	72	0.00663413
nc-836	Pf3D7_12	694268	694355	+	ATTTACCCCGCTCCCCTATATAGACATTGATAATATTTTTGAATGGAATTTTTTTCATTTGAGAATTATATAAGAAACGTTAATAAT	2	Intergenic	87	0.00569319
nc-782	Pf3D7_12	723449	723525	-	GTGTATTTCTTTATATATATATTTCATATGTGTATATATATTTTAAAAAAAAGAAAAAAGGAAAAAAAAGAGGAAT	1	Intergenic	76	0.183382
nc-837	Pf3D7_12	727107	727191	+	AATACTCTTTTTAATGCTACTGCAGCTGAGCAGCTAGCTAATTTGGTGAGATGTAAAATATTACCACTTATATTAGCTTGTAAT	1	Anti_mRNA	84	0.99668
nc-829	Pf3D7_12	768766	768951	+	AATAAGTGAACGCAGCAAAACCGATGCCAACGCTCCAGGCGAGGGTGGATGTCGCCAGGGGGGGTATTGGTGGTGATGGAGGCGCCGCAGGGGCCGGGGGTTCGGGGACCACGTTTTCTTTGCCACTATCTGTTGCTGGTCCTGCTGGGGGACTATCTGCTGGTGGTGCTGGTCCCGCTGGGGGG	1	Anti_mRNA	185	0
nc-783	Pf3D7_12	784517	784623	-	ATCGCCCATGATATTAGTAGTCCTATTAATATTTTCGGGAATATTCCAATTAATATTGTAAGTAACCGCTTCATGACCAGTATCAAGAAATCTATCTTGAATGGAT	1	Anti_mRNA	106	0.973369
nc-838	Pf3D7_12	793235	793324	+	AAACAAAACAATAACCATCTGGAGGTTCTTCTGAAAATTTTATATTTCTTGGTACACTCCCCGTTCCAGCAATATCTAAAACATTTCCG	1	Anti_mRNA	89	0.995888
nc-784	Pf3D7_12	813949	814024	-	ATTATCCATGCTTTCCTTATGTAAGCTTCCCAAAGTAGTCTTTCTGTTATCATTATCACTATTATCATTATGATC	1	Anti_mRNA	75	0.00658821
nc-785	Pf3D7_12	816160	816232	-	GAAGTCTTTTTCTTTTGAAAGATTATATTTAATTCCCGGAATCGCTTGAATTTTGTATTAAGAAATGCTAAA	1	Anti_mRNA	72	0.561717
nc-786	Pf3D7_12	821524	821597	-	AAAAAAAAACCGATTGCTGTAACGGGTAGCATTAATGTACTTATGTTAAAAATATCTAAAGCGCTTTTCCTAC	1	Anti_mRNA	73	0.84252
nc-788	Pf3D7_12	858572	858654	-	TGTTTTCTATATCAGGAGTTCCAGGAGCAGCTGGAGCTGGTAGAAAAGGGACTCTATTATGATGAGCTAAAGGAGGAAAAAG	1	Anti_mRNA	82	0.972545
nc-789	Pf3D7_12	875422	875494	-	ACTTTTTTTTATATTTGCATACAAAAAAAAAAGAAAAAATTGAATAAAATATATTTTAATTTAGCATAACGT	1	Intergenic	72	0.00995631
nc-839	Pf3D7_12	878483	878660	+	TTATATTACTCGTAGTATTATGTTGACATTGTTTTTTTATTCTAGGGGTATTATTTTTAATAAAATTAAAGCGAAACATTCTACTTAAGCAGTAACCACATAAGTAGAAAACCAGCAGGAGCAGAAAGAAAAAAATTTTCATGTTAATATATCATTATGTTATAGGTTCAGCTGGGA	1	Anti_mRNA	177	0.554268
nc-840	Pf3D7_12	900281	900366	+	TAATTTCATGCTGAATTAATGGTTTTTCCATACACCTCGCAATAGAAGGGACTAATTCAAACCCCGCACTTTGATACATAAAACT	1	Anti_mRNA	85	0.997
nc-841	Pf3D7_12	992845	992935	+	AAGAGCGAAAAAAGAAAAGAAAATTAAAACATAATAATGATATAATATTATATTATGTATGTTTATATTATCAAACCGTTATTTCATATT	1	Intergenic	90	0.0130792
nc-790	Pf3D7_12	1049080	1049149	-	TAATTCAATACCTACCAATCCAGTAATAATAGATGTAGTAGTAGCAAGTGCTGGTATAATTTTTCCTGC	1	Anti_mRNA	69	0.994967
nc-791	Pf3D7_12	1084576	1084647	-	ACCAATTTCCTCCATATAATGAAAATATTTGTAATATATATGAAGTTATACTACATATTTTTGCTTACAAT	1	Intergenic	71	0.0613588
nc-842	Pf3D7_12	1134480	1134575	+	AAGGGACCATTTATTAAATTGATTCCATAAGATATTAACAATTTGATTTGTTTCGGTTTCCAATAAACGTTGAACATTTATGGATGATGTAGTAC	1	Anti_mRNA	95	0.0162506
nc-843	Pf3D7_12	1141727	1141819	+	TTGTTCGTATTTTTATTTTTTACTATATAAGAATAATGGTCATTAAAAAAAGAAGAGGATGAGGATGATGATGAGGAGGAAGAGGAAGAGGA	1	Anti_mRNA	92	0.775201
nc-844	Pf3D7_12	1193534	1193640	+	TAATTCTTCCTCTAGTAGTACCTATTAAACCTAGAATAGATAGTATCATAGTACTTTTTCCTGCTCCTGATTTTCCTACGATACCAATTTTCTGATTTTTTAAAGC	1	Anti_mRNA	106	0.455943
nc-792	Pf3D7_12	1203014	1203100	-	TGTGATGTAGACATTTGTAGGATAATAAATTATTACATTCCATAAAAAAAAAATAAAACCAACATGTTGTACCTTTTCTTCTTTTT	1	Intergenic	86	0.0337723
nc-845	Pf3D7_12	1251998	1252078	+	GCACTTAAATTTTCGACATCATACAATGCTCTTGCAGCTGCCATAGCATATGGACCTCCTGATCCTGTTCCTAAAACATT	1	Anti_mRNA	80	0.996213
nc-793	Pf3D7_12	1260966	1261032	-	TGCAAAATTACTTATTACATTATTCGACACAGTATTACCTGCCTGTACATTATTCATTTGACTTCC	1	Anti_mRNA	66	0.953213
nc-794	Pf3D7_12	1261497	1261607	-	GCAAAACTTGATCTTGACATATTCACATTCGGAAAGGGACCATGAACCTGTTGCTGTAATGATGATGTAGAAGCTTTTGGGAAATTCGATGAACCAGCTGCTGGAATAAT	1	Anti_mRNA	110	0.851265
nc-795	Pf3D7_12	1261896	1262087	-	CAATTGTTCATATGTGTATTTTGTCGTGGTGGCATATTATAATTTGAGTATCCATATTGCTGATTTTGTGGCTTTACATTTGAATCGTTCATCATATTTGGTGCATGTGGGACGTTGTATCCACCAGATATCGAACCATACGTTGATCCCACAGGTTTGCTTGGATTCATAACAGAAGGATTGGGTGGGGG	4	Anti_mRNA	191	0.731963
nc-796	Pf3D7_12	1273920	1273999	-	TTGTTGTTCTTGTTCGTGATGGTTTGTTTATATAAACACCTATTTATATTTATATTCATATTGTTATAAAACTCTTCTT	1	Anti_mRNA	79	0.119784
nc-846	Pf3D7_12	1368247	1368338	+	ATATTTGCCTGCACCTCTCCATTTTCAACAGAATGATCATAATTATGGATAATATTCTGATTATACATATTGATTTGGTTATCCATTTGAT	1	Anti_mRNA	91	0.00202327
nc-797	Pf3D7_12	1401681	1401752	-	TGTGATAAGGGTCCGGACACATGGTCACCTTCATGCAGACAAACAGTTGAACCACAATAGAGACAGATAAG	1	Anti_mRNA	71	0.992351
nc-847	Pf3D7_12	1407486	1407598	+	TGTATGTATGTATTTATATACAACCATTATTTATTGATTGTATTTCTTTAGCTTCGTCCATTTATATTTTCTCCTAGCCTACAATTTTGGTCCTGCTCCTTTCGATATATTT	3	Intergenic	112	0.0150086
nc-848	Pf3D7_12	1434297	1434367	+	ATAGGCATTTTAGGTATACTATTTTTACATGCACATGGATCGTTTTTCCCTGGGATAAATATTAAATAAC	2	Anti_mRNA	70	0.98585
nc-849	Pf3D7_12	1435376	1435447	+	AAAATTCTACATCTGTATGTGCATTAATATATTCATTATAATTTTGAATTGAATCGTTTTTCTGTTTTTTT	1	Anti_mRNA	71	0.956918
nc-850	Pf3D7_12	1447004	1447166	+	TGTGAGACTTGAGAGTTTATGGTTTCCTTTTTTGAGAATCCAGTTTTGAGGACAAGGCTTAGTCCAGTCAGGTTGGCAGTTGTCCTTACATGGCCAAGGAGCAAAACATTTATTTGAGTAAAGGAATTTATCAAAATTTCTGAAACTTAAAATATCAAAAGA	1	Anti_mRNA	162	0.818458
nc-858	Pf3D7_12	1452902	1453000	-	ATCATTAATGCTCTACCTTTAGGATCAACAGCAATATATTCCCCTGGGATTATTCGTCTGATACCTGTCTTTCCATATGTTTCACAATGTACTCTAAC	1	Anti_mRNA	98	0.990108
nc-798	Pf3D7_12	1455603	1455687	-	ACAAATTTGTTGTTGTACCAACAATAAGACAATGTAAAGCTTCTAATTCGCATGCACATACACTTAATGCAGCTTCTTCCATAT	1	Anti_mRNA	84	0.992885
nc-851	Pf3D7_12	1459270	1459358	+	AGCAGAAAAAAAAAAAAGACATACATTTGTAATGAAAAATAAATAAATACTATTAAGTTTATAAACCATGTATAATTATAAGCCCTTT	1	Intergenic	88	0.710562
nc-799	Pf3D7_12	1461312	1461401	-	ACAAGTGATTCACTGCTCAACTTGCTTACTGGTACTATAACGTTTAAGAGATTAAACTCATATAAAAATTGTGCAATTGCTTTAGACGT	1	Anti_mRNA	89	0.992045
nc-852	Pf3D7_12	1478564	1478654	+	ATATTATGGTTTTATATAGAGAGTTCAATGCTTTTTTGTTATTAAAAATTATATTGTTCTTTATAACATCTGTGTTTTTTATAAGATTGT	1	Anti_mRNA	90	0.322571
nc-800	Pf3D7_12	1484840	1484910	-	ATAAAGCTTGAACATTCGCAGCTGAACCTGACAACGGTTGTACGTTCACACCCCATTCTTCTTCACTTAC	2	Anti_mRNA	70	0.985507
nc-853	Pf3D7_12	1527714	1527827	+	CAATGCATTTAACAGCTTCCAAGAACTGATCGTAATTAATTCTTTTTGCTCCTTTGCTCTTCACTTTGGCAAATATAAGATCAGCATCAACTGTCGTGAATTTCTTGTTTAAC	1	Anti_mRNA	113	0.993673
nc-801	Pf3D7_12	1580519	1580656	-	TCAGTTGAACCTTCATTCTTTTTATCACGTACAGAACCAGATTCTATCTTATCATCTGTCTCTTTTTGTTCTTCAGATGTATCCTCAATATTCAAAGCTTCATCATCCTTCGGTACATCTGAACCTTCTAAATTTTC	2	Anti_mRNA	137	0.172748
nc-802	Pf3D7_12	1612920	1612992	-	TTAAAAAAAGGCATAGATACAAAATAACCTTACTTCGCAAATAATTCTTTCCCTCTTTTGATAACTACATGT	1	Intergenic	72	0.0218476
nc-803	Pf3D7_12	1618628	1618786	-	TCATAATCCTACTATTCACATATTTTAATAAAAATGCTCTAAACCCATTTTTTTTTTTTTTTTCGTCCTGATTTCCGCCTTGTTTTTTTTCTTTTTTTAATATATAAAGTGATTCATTTTTACCTTGATGCTTAAAATTGCACTACACTATATGAAAT	2	Intergenic	158	0.0531012
nc-804	Pf3D7_12	1650553	1650622	-	AGGTAATATAGTAGAAGAATATTGATTATTTTTTGATCTTATTAAATCCCTAGCTGCCTTGGCTTCTTC	1	Anti_mRNA	69	0.994789
nc-22_4	Pf3D7_12	1702662	1702774	-	TGTATTTGTATGGAAACATCAGTATTTAACGTTTTGTTACTATCACTAGGGTGAGTGTTACCACTATGTGTCTCATTTTCCCACTCTTCTTTTAATTTGGCTAACCGCTCAT	1	Anti_mRNA	112	0.698788
nc-185_3	Pf3D7_12	1729221	1729296	-	AACAATTTTCTGGATTTCTTCATGGCATTGATCTTTACATTCTTTCTTCATATTCTCGTAATCATTGTTATGTGC	1	Anti_mRNA	75	0.733428
nc-805	Pf3D7_12	1779156	1779259	-	TAAATCTCCTTAAGACATTAGATGATGTTAATGATATATCATAAGGTGTATGTCCTTCTTTTATCATACTATATGCAATATCATGTGCTTTTTTCCATTCACT	1	Anti_mRNA	103	0.992126
nc-854	Pf3D7_12	1805446	1805541	+	CATAAGTTTTCCCATATTTGTAAAAGGTCATTTGTTGCTGTCTCAAAATGAGAAGTAGCATCATATGAAGAAGTAACAAAAATATTGTCAGCTGG	1	Anti_mRNA	95	0.992377
nc-855	Pf3D7_12	1805591	1805694	+	CAATTGTTCCCAAAAGTTCTAATGGTTTTTCGATTTCTTTTATTGGATTATTTGTTTCTACCGTTGCTGATACAATGGCAATATATTTTCCTTTAAGTGTAAC	1	Anti_mRNA	103	0.994365
nc-856	Pf3D7_12	1832277	1832370	+	ATTATCTGGAGTAAAAAATAGGTTGGTTATAAATTCTTCATTTGTCATAATATTTTTCAAATCTATAATATTGTATTCGCCACGATCATACAT	1	Anti_mRNA	93	0.980829
nc-857	Pf3D7_12	1866227	1866320	+	ATAATCTCTTGGTCACTGCCATAATACTTTGCGGATGTATGTGCATTATTTGGAACAGAACTTCTTCGATTGTTTTCTCTTCCTTCATCTCTC	1	Anti_mRNA	93	0
nc-859	Pf3D7_12	1866418	1866496	+	ATGTCTCGGGTTTTGTCTTATATTATATAAATTATTAGGATCATAATGTATATTTCTTTCTAGCTGGTTATTCCTATT	1	Anti_mRNA	78	0
nc-860	Pf3D7_12	1868826	1868904	+	ACTTTGTCCTTTAGCCCACCATGGATTATCACTAACATTTTCTGCAATTTTTTTAGTTTTCTCAGTAAACCAGCTTCC	1	Anti_mRNA	78	0.994174
nc-883	Pf3D7_12	1874079	1874156	+	TTAAATACCTCTTCTTCAATGATGTCTTCTAAAGGTGTTTCGTCTTTTTCTGCTTCCGTTGGTTCTTGTTTTTTTAA	2	Anti_mRNA	77	0.923954
nc-861	Pf3D7_12	1874259	1874343	+	ATAAACAAACATAGATTCTCCATCTCATACCTTGAGGTAAGCAATGCTTATATTTACAATTATCTCCTCCATTTGGACAAACCC	1	Anti_mRNA	84	0.689498
nc-862	Pf3D7_12	1880078	1880150	+	TCTAGGATAAGATCTGTCGTTTCGGAAAAATCTATATCATATAAAAACATTTCAAAGGATACTCCAATTTTT	1	Anti_mRNA	72	0.00661229
nc-806	Pf3D7_12	1895565	1895646	-	AACAATATTTATGGTTTTGCCCATAGATACGCTTCCTAAACTACGATGTGCTTTACTTTCTGTTCCGTGAGATTTATTTTT	1	Anti_mRNA	81	0.988334
nc-807	Pf3D7_12	1913266	1913339	-	TAATATCATCTATTAAAGTTAATTCATATATACATAAACTTCTTACCTGTTGTTCTACTACTTCTCGTACGAC	1	Anti_mRNA	73	0.889654
nc-808	Pf3D7_12	1921823	1921907	-	CATTTTCTGTGGACAATACTTGGTCCTGATTCATCGTATTCCTCTTTTGTGATCCACATTTGTTGAAAGGTAGAAAGAGATGAT	1	Anti_mRNA	84	0.996205
nc-809	Pf3D7_12	1929261	1929341	-	TTTATCATCTCTATACCGACAAGCACAAAATAATTTTCGTGACCTGCAGAACTGTTAGTGTAACAACCACATAAATAAAT	1	Anti_mRNA	80	0.961029
nc-863	Pf3D7_12	2003136	2003205	+	TACTTCTGAATCACCATGTTCTCCTTCAATTCTTTGGCTTCCAATTGAATCGATTTCATCCATAAAAAT	1	Anti_mRNA	69	0.99641
nc-864	Pf3D7_12	2071880	2071952	+	CAAATGTGCTGAGCATGCAATATTATAACCACCCATTTTTGTAATTGTTCCACCTGATGAAGACACAGCAAC	1	Anti_mRNA	72	0.988157
nc-812	Pf3D7_12	2082666	2082747	-	TAAAACGTATAGCATATACCGTTTTGGTTTGACCAATTCGATGAGCTCTCTGAATAGCTTGTAGTTCAGCTGCTGGATTCC	1	Anti_mRNA	81	0.98937
nc-865	Pf3D7_12	2095699	2095767	+	CAAAACAAACCAAGGCCCCTGAGGAATAAGCTACTCCTGAATATGCATATCTATCACAGACAACCCAT	1	Anti_mRNA	68	0.891409
nc-866	Pf3D7_12	2113729	2113799	+	AGGTCTCGCCGGGACTCGAACCCGGGTTGGAGGATTCAAAGTCCTCAGTGCTAACCACTACACTACGAAA	1	Anti_known_nc	70	0.999886
nc-813	Pf3D7_12	2125805	2125879	-	AATCAAATGAACTTGGATGATATGTTTCTCCTCCAAGAGATAAAAGCATAATAATATCTGGACGAGCTTTTCTT	1	Anti_mRNA	74	0.997533
nc-814	Pf3D7_12	2151881	2151944	-	TACATATTGATTCCCTTTTTGAACCTTCCTCAATTAATTACAAGTTCTACCTCCGAATGTGTC	1	Anti_mRNA	63	0.0109972
nc-815	Pf3D7_12	2155910	2155977	-	AGAATCACCACTATTAGTAGTTTCATTAGAAACCTTTGATCCTGAAGAACTATCAGACTCTTCTAAT	1	Anti_mRNA	67	0.0363696
nc-867	Pf3D7_12	2248293	2248368	+	CAACTTCTCGTCTAATACTTTTCTTTGTGCACTTTCTTGTGGATTACCATGAAATAGATCTCTTCCTCTGACAAT	1	Anti_mRNA	75	0.274848
nc-218_2	Pf3D7_13	4392	4568	-	CTTCACACACACACATATACAACGACATACCACTATATTTACCCCCCCCCTTAAGCTAAAGAAACAGCCCGAGAACCTTGAACCTTAGTGCAACACCACTGTTGAGGTGGAACACAAGGTGCGAAAACACTGTAATATGTTGAAGCTAAACGCGGAAGTGGTAATTAAATAGAGGA	1	Intergenic	176	0.478667
nc-198_2	Pf3D7_13	13555	13668	+	CAGGTCTTACCTTAACTAATACAGGTCTTACGTTGACTAACTTAGGTCTTAACTTAACTAACTAAGGTCTTAACATGACTAACATAGGTCTTAGGTTGACTAACTTAGCTCTT	1	Intergenic	113	0.198344
nc-219_2	Pf3D7_13	22109	22179	-	ACTTTCTCCTGCATGACATGTGATGGCTTTCCATACTGTGGCGCGATTCGCAGTCCACCAATCTTCTCGT	1	Anti_mRNA	70	0.551633
nc-665	Pf3D7_13	48221	48321	-	ACAGCGTTAACCAAACCTACTTTTACACCTGCCTTAAGACCTGCATCTGCAGCAGCTTTTGCAGCAATTCCGGAAATATATTGTGACCATGTCACATAGC	2	Anti_mRNA	100	0.292769
nc-868	Pf3D7_13	51334	51401	-	AGAAACACCTACTTTAACGGCAGCTGATTGTGCTGAAGCATATATAACAGTTCCACCTATCAACCCC	1	Anti_mRNA	67	0.0530677
nc-947	Pf3D7_13	54895	54984	+	TCAAAACATTCCTTCACTGATTTGATATCCTCATCATTATCATAAATTGACGATCGGATGTCACATTCGCTTAACACTCGCGATATAGT	1	Anti_mRNA	89	0.158852
nc-948	Pf3D7_13	82376	82448	+	TCTTATACATAATTCAATTTTAATGATAACAGTATTTATACGAATTACACATTACAAGAAATCCTCTTTAGA	1	Intergenic	72	0.000366863
nc-949	Pf3D7_13	89696	89780	+	AAAAAGTATAGTCATATTTATTTAATCTTATGCGTGTAACCTTTTCCCCATTCTAGATGCTGAACTCAAAAGTAAGACTATTAC	1	Anti_mRNA	84	0.286216
nc-950	Pf3D7_13	90600	90674	+	CATATGTATTTTGGGTATTATCCTCTGAAGGAACTTGTCCGATTGTCAAAGAACCTGAATTATCACTAGAATGT	1	Anti_mRNA	74	0
nc-911	Pf3D7_13	91475	91573	+	CATTCCTTAAACCATCTTAAAAATTGAGGAATCTTTTGAAACTTATCATAATCTTTACACGTTTCCTTATTTTTAAGTACTGCTGACATTACTTTCCA	1	Anti_mRNA	98	0.2814
nc-951	Pf3D7_13	121722	121856	+	AAATTGACTTATTCTTGCTGCTGCGTCCTTATATTGGTCATCTGTAAATTTGACATCCTTGACATATTCATAGGTGTCAAATAACATTCTGATCAATTTCTTGTCGTTCATGATACGCTTCTTCTCTTTAACTT	2	Anti_mRNA	134	0
nc-952	Pf3D7_13	121947	122033	+	AACTTCTTTGTCAGTACAATAAGAAATTAAACGATCACTTATTCTGTTGACAATGTTATCTTGGACACGTTCTTCAATAAGAAAAT	1	Anti_mRNA	86	0
nc-954	Pf3D7_13	122055	122138	+	GCGAACATATCTCCTGATACTAACCCTATCCTTGAGAGCGTAATTAAACTTCTCAGGATCCTTGCTAAGGGTCATCAACAAAT	1	Anti_mRNA	83	0
nc-869	Pf3D7_13	176999	177065	-	TAGTATTATGTATGTTATATATTTATATGTTGTCCACTTTATGTATCTCAAGGAGCTTCTTCTAAA	1	Intergenic	66	0.00096281
nc-955	Pf3D7_13	221937	222076	+	TTAAACGTAAAAATCGAGGAAACCTTAAACCAATACCTTTATCATCTGCATATATACCAATAGCTGCTGTATGTACAGGTGACAAAGATAAATCTGCTGCCTTAACCTCCCATACATAGTGAGCATCAAACCACACATC	1	Anti_mRNA	139	0.99264
nc-956	Pf3D7_13	222492	222566	+	ATAACACCCCATCTTTTGACTTTAATAAAGAATATAATAATTTCCTTCTAACAGCTAAAGGTTCTTTAATTACT	1	Anti_mRNA	74	0.986301
nc-870	Pf3D7_13	229942	230015	-	TGAAATCATAATTTTTGTTATATTATTATTTTTTTCTTCTCTTCCCTCATTGAATAATAAATTTGTTCAATTC	1	Intergenic	73	0.0333898
nc-957	Pf3D7_13	233652	233729	+	CGTTTTTTCTTCTGAATAGCTATATTCATTATTATAATTATCATAATTATTTGGATAATCATCTTGATGGGATAGAT	1	Anti_mRNA	77	0.404372
nc-871	Pf3D7_13	323628	323735	-	TGGATTAACTCCATAAGGCATATTATTAGGAATTGGCATATGATATTGAATATTATTATTTATATTTGGTATGATATTACCTGCACTGTCCATGTTTTTACCTGCAC	1	Anti_mRNA	107	0.152434
nc-872	Pf3D7_13	429819	429873	-	GTAGAGACGTAAAGAATGAATTGATATTATTTGGAAGCTCTTCGACGAAAGTAT	1	Intergenic	54	0.425217
nc-958	Pf3D7_13	468539	468629	+	TGAAGATTCTGGTATCGGTATCTGTTAAAGTAACATCATGTTGAGCTTTCGTAAGGAAGGTATTTATGGTAGAAGCTGAGGGTCTTGAGG	1	Anti_mRNA	90	0.994161
nc-959	Pf3D7_13	471280	471413	+	TCAGATATATAATCAAATACCCATGGTTGTATTTGCTTAACTTGATTAACTTGACATATCATTCTTAAAGCTAAACAAAAACTGTCTATATCATTTTGTATAATAGATAATTTTAAATAAGTGTCCCAATATT	1	Anti_mRNA	133	0.987056
nc-960	Pf3D7_13	471587	471661	+	TCATATATGAACAACCTAATATAAACCAGATTTCTGGAAATAGAGGAGATAATTCTAAAGCCTTTTCTAAATAT	1	Anti_mRNA	74	0.995038
nc-961	Pf3D7_13	471731	471902	+	TAAAATTGGAGATTTCCCATGCATCAATATAATAGTTTAGAGCTCTTTGCTTCTCTATTAATCCATATAAACATAACAAGCATGGACTTTTTTTCTTTTTTAATAAATCATCTAATAATTCTCTTGCTTCTTCTTTTCTATCTGCTTGAATTAAACAAGAAATCGCTTCTT	2	Anti_mRNA	171	0.984993
nc-962	Pf3D7_13	473188	473308	+	AATATATCGTACTCACTAAGAGGTTCAATTTCTTTTAATATGGTAGATGTATTATCTTCCTGCTGATCCAACTTTGTTTTTAATACAAGTATAGTTGCTGGTATTTTTTGATACATTCTT	3	Anti_mRNA	120	0.995964
nc-874	Pf3D7_13	504771	504864	-	AATAACTTCAGCAATTAATTTATACCCTTTTCCTGATATATCATGGAATCTTCTTAAATTATTTGTAAATGGAAGATATACTGCTCTAATATC	1	Anti_mRNA	93	0.992672
nc-875	Pf3D7_13	527620	527685	-	AAAAACATTCACATTTGTTCATATATCATATAAGTTTACTTGCTGTGCATTTTAAGATCATAAAT	1	Intergenic	65	0.0204232
nc-876	Pf3D7_13	618651	618722	-	GAATCCTGCTGATTAAAAATTCTGGCATAACGGAAGGCTTCGATTGCTGTTTGAATTAAAAACAATTTGAC	1	Anti_mRNA	71	0.838358
nc-963	Pf3D7_13	619135	619211	+	ATCTTGGCTTGGTGTCCAAACATAGATTGGATATTTTTTTCAGAGCCTGCAACTTTCCACGTGAACCTACCCTAAT	1	Anti_mRNA	76	0.411024
nc-964	Pf3D7_13	639829	639908	+	TAAGTGGTGTATACAAAAAAACCGCATATTTTTCATTCTTATATTCAAAATATATATCAACTAGAAACCCTTCAAAATC	1	Anti_mRNA	79	0.43509
nc-877	Pf3D7_13	664836	664934	-	ATTATTGCTTATATTATTTTTGGAACTCTCATAATCATTCGAACTACTCTTCATTATAGAGTTAGCACATGAACCTACATCTATAACATTCTTAAATT	1	Anti_mRNA	98	0.366426
nc-965	Pf3D7_13	673470	673522	+	GTATGTATATACAGATAAGGCAAAATATTTTTAAGACCTCTGGATCTCATAT	1	Intergenic	52	0.321396
nc-878	Pf3D7_13	712719	712803	-	TTAAAAAATCGAACTCTACAATAATCTTGCTTAGTACTGCTTAATGGATATTTATCAGAAGAACTTGATCTGGTATCTCCTTCC	1	Anti_mRNA	84	0.962851
nc-966	Pf3D7_13	746446	746530	+	CAAGAACCGAATATATTATAGGAATCAAGTACAGTATGAATGCTGCCACTCTTGTTGATAAACATTTCATAGATGTCATTTTCT	1	Anti_mRNA	84	0.987098
nc-967	Pf3D7_13	801332	801411	+	TAATTCCGTGTTATAAGCTAATGTTGAAAGATTATACCAAAACATACATTACATAAATGTAATATTTTAACTTTTATAA	1	Intergenic	79	0.0110519
nc-879	Pf3D7_13	833093	833196	-	ATTGTAACTTGGTGGTAATAATAGGTTTGAATCCTGAACATGTATTGCTCTTTTCCAATATTCACTAGATGTGACCCATGAAACATAAAAGACCGAATTTTTC	1	Anti_mRNA	103	0.708661
nc-880	Pf3D7_13	904008	904114	-	GTTGATGTTTTGCTGCTTTTGCTGCTCTATTTTTTTCTGCCTGAGATGATTGTATTTTTATTGGTCGATTTTTTAACATCATGCCATTTGCTGCTAATGCTTTTAT	1	Anti_mRNA	106	0.991751
nc-968	Pf3D7_13	908264	908346	+	AAAATTTTCCTGTCCGCCTATAAATTATAAAGAAAAAATAATTTTTGCTTCAAAGCAAAAGTTGTAATTTGAAAGAAATAAT	2	Intergenic	82	0.0699504
nc-969	Pf3D7_13	911806	911915	+	AACTTACTGAATCTTTAAAACATTGTGAACAGGTATCTGACATTTTTTTATTATCTTTGGCTAGTTCCTTTTGAACACATTCCATAGTACTATCACCTGAACCTAAGTT	1	Anti_mRNA	109	0.862715
nc-970	Pf3D7_13	963625	963729	+	ACATATTCGTTATAAGTTTAATTTTTTTTTAAAACTTATTTCGATAAGGCAAACGTCATTTCTGATATATTTATTACTACTTTACCATTTACATAACCAACTCC	1	Anti_mRNA	104	0.892975
nc-971	Pf3D7_13	964109	964181	+	TATCAATTTATGTTGACATACTAACCTGGAAGTACAGGTTTTTTCCATCTTACTCCATCCACTCCAGCAAAT	1	Anti_mRNA	72	0.779528
nc-972	Pf3D7_13	971856	971928	+	CCTATTTTGTTTGCGACTTCTAAAGCGTCATGTTCTCCTGATAAACGAACGTAAGCCTTTTTATCTCCATTT	1	Anti_mRNA	72	0.995342
nc-881	Pf3D7_13	979354	979471	-	AAATCCAACTTGCAGAGGTGATGGTTCATTAGACATTTCTTCTAATAAAATTGGAAAAAACCCCAAAGTATTATTTTCATCAAATTCATTTATCCATTCATTCAACCTTCCTTTAAC	1	Anti_mRNA	117	0.980539
nc-882	Pf3D7_13	979983	980075	-	CAAACCTTAATCTATCTTCCGAATTCTGCAACATAAGAGCATCGTATCTATCTACAATCATAAGATGAAAATCGAAAGCAGCAAAAGAGGCC	1	Anti_mRNA	92	0.995179
nc-973	Pf3D7_13	982416	982525	+	ATTTACTTATATGTTTATATTTATGTATATACTTACCTTTATATGTTAAAACCGTTATATTTGATTTTCTTAATATTTGCATTATATAAAATTAAAGACACCATACCGT	2	Intergenic	109	0.00612423
nc-884	Pf3D7_13	982760	982856	-	ACTAAAAAGTACTAAAGGCATTGGAGCAGTACCAACACTTCCTGGTAATGCTCTCAAAAAGTTTAACATTCCTAAAGGGTTTTTTCCAATTATTGT	1	Anti_mRNA	96	0.987567
nc-885	Pf3D7_13	1032708	1032779	-	TTATTACCCCTGCTGAAGAACCATTTCTTCATTTCAACTTTATTTTTGCTACCATCCCTTTGATCATGTTC	1	Anti_mRNA	71	0.178119
nc-974	Pf3D7_13	1042383	1042448	+	TTATTTTTATTTTTATTCATTTTTTGATTTAAGAACGTGTTTAATAATAAGCTTTCGGAGAACAC	1	Intergenic	65	0.443406
nc-975	Pf3D7_13	1042953	1043017	+	TTGTTCTAGTGCTACGTTCATACGTTCATCTAAACAAGCAAGGATGCCCTTATAATCCGTACCG	1	Anti_mRNA	64	0.995001
nc-886	Pf3D7_13	1043941	1044016	-	ATTATACGTACATATTTATGTATCATATTTTTAAATTATTCCTTTTTTACTTGACTTGTTCACATGATCATATAT	1	Intergenic	75	0.372388
nc-976	Pf3D7_13	1047978	1048283	+	CAATACCCTTTCCTCCTATAACTACAGGTATACCGGCAAAAACTCCTTTGTGTCCATAATGACCATTTAGCAAAACTGAACAAACAAGAACTCTTTTTAAATCTTTTAGATAAGCTTCTATAATTTCGACAATAGCGAGAGAAGGAGCAAAACATACTGAGCCTTCTGGTAACAATTCTAATAATTCAAAGCCCGTGTTTCTTGTCTTTTCAACTATTTGATTTATTTCTTTTTCGGTAATGGCACCTTTTTTTGTAAAGTCACTTAATGGTATGCCGTTAACGCAACAATATCTTGGAAGGGGG	4	Anti_mRNA	305	0.995571
nc-953	Pf3D7_13	1067279	1067350	-	TCTTGGGCATTACGTGATCTACTGATAGTTCCTGAACGTTCAGAAAAAAATATGAACAAGTAAGGTAATTT	2	Intronic	71	0.43802
nc-977	Pf3D7_13	1090233	1090364	+	ATGTTCCTCCTTCATTTTATGGAGAGTCATAAAATACGTAATCCCATATAATATTAACATGTCATTTTCCCAAAAGGAAGAAAATAAAAGTCATGTTAAAAATCTAAAAAGTCGTCCGAAAAATCATCCAC	3	Anti_mRNA	131	0.0278062
nc-887	Pf3D7_13	1152460	1152539	-	TTTTCCTTTTTCTTTTTTCTTTTTTTTTTTTGTTATGAAAAAATCATGTGTTTCCTCTACAGTGCTCCTCCTAACCCTC	1	Intergenic	79	0.0326368
nc-978	Pf3D7_13	1158767	1158840	+	TGATAAAAACCTTTATATAAAGTAAAAGATAATTTTCTATGAAAAGACCCTTTATCCTTCCTATAACCCAAGA	1	Intergenic	73	0.00201105
nc-889	Pf3D7_13	1214959	1215067	-	GAATTCGATGACCCTCGAAAACTTGGGATGTTACTTTCTGCAGATGTACCTGACCCTGTTAAGGCAACTACATGTTTGCATTTTTTTATTATTTTGGCTAGCTCCTCC	1	Anti_mRNA	108	0.975569
nc-890	Pf3D7_13	1215148	1215230	-	TAAATAACCCAAACTTTCTAAAGTTGATAAAGCTACATGACCATTGTTTATTTCTATTTCATAATCGGATGATATATCTCTT	1	Anti_mRNA	82	0.995334
nc-979	Pf3D7_13	1218203	1218304	+	TAAAAAATGATGAAACAAATAAATGCTCATTGGTTTCTTCAAAAGATGCTAACATTAAGGTACTCTGTCGAGCCTTTTGTATTCCGAACCTGTTTATACCT	1	Anti_mRNA	101	0.987087
nc-891	Pf3D7_13	1239394	1239472	-	AAATATTATCATCTTTATAATGTAACAGGACATGTTATATAATGTGCCATAAATCCCGAATGAACTCGTCAAATTTTT	1	Intergenic	78	0.865733
nc-892	Pf3D7_13	1245290	1245393	-	TGATAGAGGAGATAATGCTAACCCTATTTGCTTTAGATAATATAAATATAATAAAACAGGTGATTTCCTTAAATTAATACCGTGATTTATCCTATCGGCTAAT	1	Anti_mRNA	103	0.987031
nc-893	Pf3D7_13	1257971	1258058	-	TAAATATGTTCACCATATAAATATTTACATATTTATGTTTACATTTTATTTGTTCTACTTTTCCAATCAACCTATATATGTGTGTTT	1	Anti_mRNA	87	0.13051
nc-980	Pf3D7_13	1288190	1288311	+	TGTAACAACCATACCTCTAGTAATATCATTTCTTTTTACATTTTTTAACATGATACCAATTTGATCTCCAGCTTGAGCCGTATCTAAAATTTTCCTGAACATTTCTATACCCGTAATAACT	2	Anti_mRNA	121	0.991371
nc-981	Pf3D7_13	1288720	1288794	+	AAACATGTTCCTTTGTTTGTGGCATTAAACCATCGTATGCTGACACCACAAGAATAGATCCATCCATTTGCGAA	1	Anti_mRNA	74	0.993846
nc-894	Pf3D7_13	1309611	1309742	-	TATATCTCTTCCATTTATTTGATATACAACTACATCCCCCGCATGTATTTTTGGAGGATGATACAATGCCAATGTGTCACCTCGATAATACCCTGGCTCCATACTCCCACTTAATACAACAACAACGGGTG	1	Anti_mRNA	131	0.985645
nc-895	Pf3D7_13	1311108	1311188	-	TACAACTAGATTCATATGACATCTTCTCATGCTCACTAAATTCATCAAATATCTGAACTTGCTCACAAAAACCATTATAT	3	Anti_mRNA	80	0.644374
nc-896	Pf3D7_13	1311347	1311416	-	AACAAGGCCAATAAGCTTCGCATGCAATACTCCAATTTTCTTTTTCTGAACTGGTCAGGTGAGTGAAAT	1	Anti_mRNA	69	0.985178
nc-897	Pf3D7_13	1311989	1312081	-	ATGGGAAATATAAATCTTCTCATTATTTAAACATGGCCAAGGAGTGTTACAAACAGACGCTATTTCTCTTTTTATAACTTCATCCGAATTTT	2	Anti_mRNA	92	0.567016
nc-898	Pf3D7_13	1324521	1324595	-	TAAATCTGGTTTTCCTTTTTTTACTGTTGCTAAAACCATATCACCTAAGGAGGCGGCTGGTAATCTGTTAAGGC	1	Anti_mRNA	74	0.991587
nc-899	Pf3D7_13	1329589	1329658	-	ATCATCCCTTTGAAATTCACATATTATGTTCATAATTATTCCACAAAAAAAACTGAAAAAATAAGCTCT	1	Anti_mRNA	69	0.735063
nc-900	Pf3D7_13	1329859	1329945	-	AAAATATATGACATGACAACCCCAATAATGGTTGAAATAGCACCAAAGAAGAATGCAATACCAAAATGTAATAATCTGCTTTCGAT	1	Anti_mRNA	86	0.783974
nc-901	Pf3D7_13	1330046	1330125	-	GTAAACATATCATCTAATATAAATACACTATTTCTCAATGTAGTATTTAAATTTAACAAATCCGAAACTTCTATGAAAT	2	Anti_mRNA	79	0.695942
nc-902	Pf3D7_13	1330896	1331050	-	TGAATTAATTTGAATTGCTATAGGGGTCGCTATCAAATAACCTATAACACCCCAAAAAAGTGATGCAAATATCAAATCAGATCTCCCTATCATTTCAGACATTAATGCAGCTGTTGTTGGTCCTCCTATATTTGCGTTAATGGCTAATAAAACT	2	Anti_mRNA	154	0.758685
nc-903	Pf3D7_13	1340818	1340951	-	CATAACATGCTGGTTTATATTTACCATTTGTCAATTCACTAAAGTTTTCACAGAATTTTGTAAATATTACATTTTCATCTCTTACCGTTTCGCATATATGTATATATTCATGTATGCACCATTCCTCGAGTTC	2	Anti_mRNA	133	0.882009
nc-982	Pf3D7_13	1344832	1344904	+	TAATCTTTCATTTTCTCTCTTTATATCTTTTTTTTCTTCTAGCATAATTTCTGCTTTTTTTATGACTCGTCC	1	Anti_mRNA	72	0.859105
nc-904	Pf3D7_13	1349153	1349229	-	AGGTTCCTACTAATAAATTCCCTGCTATAGATGTTCGAAAGACTTCGATATCTAATACATCTTGTATTATTTCTTC	1	Anti_mRNA	76	0.992021
nc-983	Pf3D7_13	1392574	1392658	+	TTTATGTGATGCAATTGAGAAATGGCACTGTGCGCAATATTATTGCATAACTTCTGTATTATGCTTTACCCACTGAATTAAGTT	1	Anti_mRNA	84	0.528128
nc-984	Pf3D7_13	1416786	1416869	+	TGAAATTGTCCTAACATTAGTTTGGGAACCATTTTTATTACTTGCATCTGATTCTGTCGATCCTCTTGGTTGTGATTCGGTTG	1	Anti_mRNA	83	0.932399
nc-905	Pf3D7_13	1499673	1499747	-	GCAATGTGTACTTTATCCACGTTATGGTTATCATTTCGTACATTTGGTACATTCGTATTTTCTCTTCCTACCAC	1	Anti_mRNA	74	0.375538
nc-906	Pf3D7_13	1530905	1530979	-	GTTGATCTTTATAATTCTTGTTTTTTTCTTGATGTAACGTTCCCGTGAAAATGGATTTTTACAGATGCCACTAC	1	Intergenic	74	0.0584506
nc-985	Pf3D7_13	1566229	1566339	+	TATATTTCGACATAACCCTTTACCTATATCTATCCAATTTATAGGACATACTGAATTGTAGTCTCTACCATATGAACACTCCAAGGGCATACACGGCCAGTTTACTTCGC	1	Anti_mRNA	110	0.833707
nc-986	Pf3D7_13	1566434	1566513	+	TATATATGTGTGTGTGTGCCTTCTTTTACACCTTATTGCATGGTCCTTCATAAGTTCTAAGAGGAACGCAGCCTGTACT	1	Anti_mRNA	79	0.587422
nc-907	Pf3D7_13	1575342	1575410	-	GATCCACGGTCCTGGGGGTTATGAGCCCCCCACTCTTCCTCTGAGCTACGCTGCTTTCAATAAAAATA	1	Anti_known_nc	68	0.916441
nc-908	Pf3D7_13	1600236	1600308	-	ATTTCCTTCATAAGAAAAATTACATGTAAGTAATTTCCACAAGGTTGATTTTCCTGATCCACTTTTCCCTAT	1	Anti_mRNA	72	0.980592
nc-909	Pf3D7_13	1631329	1631389	-	GAACCCGCAGCCTTTGGATTAGAAGTCCAACGCGCTATCCAATTGCGCCACAGAGGCTTC	1	Anti_known_nc	60	0.997197
nc-910	Pf3D7_13	1637562	1637741	-	GTTTACCTGGAGCTTTTCCAAAGTGTTTCTCAGCAGTTCTTGCTTTGGTTGGTCCTCTTAAAAGTACACATTTTTTTCCTGTTGGATATTTCAAAGCTAATTGATCAAATGTCAAGCATTCTCCACCGGCATCTTCAATTCTTTTTCTTGCGGTTTCGGTAAATCTTAAAGCACATACT	2	Anti_mRNA	179	0.992126
nc-987	Pf3D7_13	1639380	1639470	+	AGTTTTTCAATTAATTTAACCGTTATGTCAATTTTATCATCCTATTATTTTAAAATTCACCTGACCTGTTCATAATTTATTTTTTTAATT	1	Intergenic	90	0.0247142
nc-912	Pf3D7_13	1643392	1643468	-	AAACAAAAAAGGTGTTAAAGTTAAATATATAGAAGGTATAACACATACAAAGTAAAAAAAAAAAGAATGCCCTCCA	1	Anti_mRNA	76	0.628032
nc-988	Pf3D7_13	1646609	1646677	+	TGTTTTCTTGAATAATGATGTATATATTCTTCAGGTATTGGTAAGGAACCTTCCGGTGAATTTAAATC	1	Anti_mRNA	68	0.992537
nc-989	Pf3D7_13	1653987	1654060	+	ATAACCCGTAAATTCTTCGCCTATTGAATCTCCAGGTACAGCATTTCCTATCCTCTTTTCCATAAAAGGTAAT	1	Anti_mRNA	73	0.844707
nc-913	Pf3D7_13	1674646	1674785	-	CAAAAGCTTCAAGAACTGGATTTGCAGCCATTATTGCTGTCTGAATACGTAAATCCATATTTCCACTCTTAGAAGAAGCAAAATATCTCATGATTTGTTTTGTTGCTTCGGTTTTTCCTGCACCAGATTCACCAGATAC	2	Anti_mRNA	139	0.993039
nc-914	Pf3D7_13	1680214	1680310	-	AATAAAATCAGGTACAAAATTTTGTATTTCTTCAGCATTCTTTGGAGGAATAAGCATATTTAACATATATAAAGCATGATAAGCTCTAGAAGTAAT	1	Anti_mRNA	96	0.995588
nc-994	Pf3D7_13	1698219	1698342	-	GAACAACTAAAAATATATGCTTGTGTGTGTATTTATCTAATACGTGTATAATACAACAACTGCATATTATGCATCGGGATACAGTAAATATATACTAACATGGAGGTATGTGTGTGTATTTAA	26	Intergenic	123	0.0186337
nc-990	Pf3D7_13	1698219	1698342	+	TTAAATACACACACATACCTCCATGTTAGTATATATTTACTGTATCCCGATGCATAATATGCAGTTGTTGTATTATACACGTATTAGATAAATACACACACAAGCATATATTTTTAGTTGTTC	14	Intergenic	123	0.0186337
nc-991	Pf3D7_13	1713341	1713419	+	TGTATATATCTTCATTTTTCTTTATCATTATATAAAAAAAAAATATATAATTTTTCCACAGAACCATCCGAATAAAAT	1	Intergenic	78	0.0147295
nc-915	Pf3D7_13	1779134	1779213	-	TTTATGGATTTGTAAATATTATTTCTTTTCTTTTATTCTTCTCTTCTTTTTTTTTTCCTTTCCTTACTTTCCTCCCTTT	1	Intergenic	79	0.0401375
nc-992	Pf3D7_13	1788174	1788257	+	AAATATAGTTCTTGTTGATCTTCTTTTACGGTATAAGAACAAAAGTATTTTGTGTTCTTTTGACTTTTATACAGGTCTACTTC	1	Anti_mRNA	83	0.872575
nc-916	Pf3D7_13	1796672	1796740	-	ATTCCATCCACATATGTTGACAATATTTTAAAGGCATCTTCAACAGTTTCTCCCTTATAAAAAGAAGT	1	Anti_mRNA	68	0.996592
nc-917	Pf3D7_13	1797055	1797135	-	ACATGAAACGAAATTAAAACTGACGTTGTATCTGCTAAGTAGTTTGCTAAGTGAATGTACAGTTCTTCCATTTTTCAAAT	1	Anti_mRNA	80	0.993023
nc-918	Pf3D7_13	1809055	1809133	-	TAAGTTTAATAATACTTTTCTACATTCTCTGCGTATGACAGTTTCATAAAGACACATTAAATGAAAAATATGATCTTC	1	Anti_mRNA	78	0.881174
nc-993	Pf3D7_13	1828633	1828739	+	TTTTTCTCCCTTTTGATAAGCTCTATAATGTCTAGTGACGGTACCATGGGCAGCTTCTGAAACACACGTAACACCGTCTGGACATAATAACACAGATGACATTAAT	1	Anti_mRNA	106	0.987086
nc-919	Pf3D7_13	1843792	1843877	-	TATCACATATGCTATAGCTTCACCTAAGGTAATCAATAATCCTAATAACTTCTGTGCTCCTTGAAATAATGTACGATCTTCTTTC	1	Anti_mRNA	85	0.998435
nc-920	Pf3D7_13	1844237	1844317	-	GGATACGTTCCTTGTTGTCCTCTTACGCTCTGATATTTAACAGATAAATCAACTCTAAATCCTTGTAAATATATAACAAT	1	Anti_mRNA	80	0.997954
nc-995	Pf3D7_13	1877129	1877245	+	ATAAAATACGAATGGATGGTGCAAAAAATAGACCTACGTTCACGCATATCTGGCTTTAAATTATGAACACCTTCATTTGAAAAATTACACTTATATCCTATGAATCCAGATATTTC	1	Anti_mRNA	116	0.920415
nc-1005	Pf3D7_13	1951167	1951308	-	TAAATGGTCTTATAAATACAATCAAAAATGGTGTTATTAAATCATTAATACCTTGTACATAACCACATGCTGGATGCCTAACGGAATATATAAATAAAACATGTTCGCTCAATTGTTGTATCTTCTTATTAATAAATATAT	5	Anti_mRNA	141	0.96423
nc-997	Pf3D7_13	1967504	1967583	+	ATCATCCGTTCTCTGACAAGCGTAGGATTCCTCAATACTTAGTGAGTAATTTTCGAGTGTTGACAAACCCTTCATTCAA	1	Anti_mRNA	79	0.884716
nc-921	Pf3D7_13	1971726	1971791	-	TTTATTACCCTAATGGTTTTTCCTAACATATATTATTATAATACATCATTGCTCTCGATAATTCC	1	Intergenic	65	0.0813396
nc-922	Pf3D7_13	2024815	2024923	-	CCTCCTTTGTTTCCTATTATAGTGAAGCGGGTAAAACTCATTTTCATTTTGATAAGGAATATATTTACCTGTACTGTTAATAACATAAAGTGTGTAATAAGTTCTTCC	1	Anti_mRNA	108	0.191037
nc-923	Pf3D7_13	2055480	2055571	-	TATTTCGCAGAAAATTCCGTAACAAGTTCTTCTACACGTGTATCTAGCCAAACTATAGCATTGTATAAAGGTTTTCCTGTTATTCTATCCC	3	Anti_mRNA	91	0.971566
nc-924	Pf3D7_13	2055677	2055801	-	ATGTATTAATATCCATTAATAAAGTTCTTGAAGCATTGGTAACATCTGTATAACAATTCCCTTTAGTTAAATTAAAAATAAGCCATGTATTAATATTTCCTATAACTGCAGTACCATCATCAAT	2	Anti_mRNA	124	0.980923
nc-925	Pf3D7_13	2055909	2056007	-	ACATTTCGCTTCACCTTCGTCGAAGATAGCTTGACCAATGCATGCACTTTGTTGATCTCCAATACATCCAGTAATAGGAATATTTAAATAGTCCGGAA	2	Anti_mRNA	98	0.985145
nc-926	Pf3D7_13	2056085	2056433	-	TAACATTTCAATACCCATATCCGATGTTAAGGAGTCCACAATTTCATTTAACTGAAAAGCTATACCTTCTAATAGTGCTCTTACAATATGGCTTCTTTCCGTATTAAAAGTCATTCCATATATGGATGCACGTGCATCAGATCTCCATCTGGGTGCATATAATCCACTGAAAGCTGGTACAAAAATGACTCCAGTTGTATTTTCACATTTTTCCATAATATCGCTAGCTTCACTTGGATCATCAATTAGTTTGTTTTTAAGAAGCCATGAAACTCCAGATCCGGCAGTACCTATCGAACCTTCAAGAGCATATTTAGGTTTATCATTATCATTAAATTTATAACATAT	17	Anti_mRNA	348	0.986203
nc-927	Pf3D7_13	2056483	2056607	-	TTTAACAGAATCTAGACTGTCCCATATTTTAACTTCTAATCCAGCTAGAACTGCAGCACCAAGAGAAGTTACTTCTTTATATTTTGAAACTTCAATTTTTGTATTAATAATATCTGAGTTAAAT	8	Anti_mRNA	124	0.987837
nc-1014	Pf3D7_13	2064059	2064179	+	TACATATATACACAATTTGAATATTAAGATGTTCAGATTAATAAAAATTTTATAAAAACAGTTGAGGTAAAAAATAATATCAACATTGCATATACTGAATGTGTTTCTTCTATTTTTCTT	12	Intergenic	120	0.0419506
nc-998	Pf3D7_13	2082773	2082850	+	AAAAAGATTTCCTCCAAATATATGTGAAGAAATAATATATATTAATATGTCTACATTTCATTTATTATTTTATTTAT	1	Intronic	77	0.0665769
nc-999	Pf3D7_13	2130238	2130303	+	GAATTTGGAAACCAACCCACAAATATAGCAATAAATACCAAGGACGCCTTAAAGATTTAATATTC	1	Intergenic	65	0.0778225
nc-1000	Pf3D7_13	2151498	2151588	+	AAATATGCTAATTCGATTTTTTCACTTTTGGGAATTTCCGTATCAGTACTTTTTGCTAGTGTTTTTAAAGCTAATAACAAACCTTCTTCC	2	Anti_mRNA	90	0.986198
nc-928	Pf3D7_13	2174479	2174567	-	ATATAATACACCACATGGTAATAAATGTAAAGCATATTTCTTATCATTTACTGATATCGTATGTCCTGCATTAGCACCTCCATTAAAT	1	Anti_mRNA	88	0.98698
nc-929	Pf3D7_13	2195695	2195811	-	AATAACTAATCTCATAGTTATAGATGGACAATATCTATCAAATATATTCGATCGAAATATATCACATTCTTCTCTATGAGATTTCCAAGCTCGCTCTAAACACATATCACTACAAT	1	Anti_mRNA	116	0.960561
nc-1022	Pf3D7_13	2266239	2266309	+	AACAGAAACATTCTTTACGTTAAAACCAATGTTGTCTCCTGGTCTAGCTTCTTCCAAAACTTCCTTGTGC	1	Anti_mRNA	70	0.99775
nc-931	Pf3D7_13	2267948	2268036	-	TTCTTGAGGGGAATAATATATCTTCGGTCATATACTAGAAGGTACCTTTTAACGGTTCACCCCTCTTAACCCCATTTATATATCATCC	1	Intergenic	88	0.567925
nc-1023	Pf3D7_13	2269739	2269810	-	TAACAGAAACATTCTTTACGTTAAAACCAATGTTGTCTCCTGGTCTAGCTTCTTCCAAAACTTCCTTGTGC	1	Anti_mRNA	71	0.99775
nc-932	Pf3D7_13	2283502	2283581	-	TCCATAGGTGTTAAACCGTCTACACGTATGTAACTACATTTTTGTTCCTTCAAAAATGTTTCTACTTCATCCATTACTA	1	Anti_mRNA	79	0.974822
nc-933	Pf3D7_13	2290309	2290397	-	TAGATTTTTCCTTCCGTTTTTTTATTTTTTTTACTCCTTTGCGATTTTGTTGAAATATTATTTGTAGTATCAATAAAAATAAAAGTGT	1	Intergenic	88	0.154222
nc-934	Pf3D7_13	2365677	2365745	-	TAAATTCATGATGCTTCATGTAAATATAATTCTTGTATTCCTAGATATGAAAAAAGTGTGCTATGAAT	1	Intergenic	68	0.0126924
nc-935	Pf3D7_13	2453242	2453325	-	TATAACATGGTGTTCTTATTTTTCTTAATGCATTAATTATATTTAATATTTGTACTCCGAAAGGATTACCTGTTGAACCTATT	1	Anti_mRNA	83	0.992222
nc-936	Pf3D7_13	2464056	2464119	-	AAAATATATTCTCACAAAAAAAAATTATCATATATTATTCTGCTGTTAACCACAAATATTATT	1	Intergenic	63	0.0768352
nc-937	Pf3D7_13	2474702	2474777	-	TAAACCACTATTAATTAATTCTATAAGAACAGGTATTCCTCCAGATTCAACCACCTTGTCTGTTATTGATGAAAT	1	Anti_mRNA	75	0.998308
nc-938	Pf3D7_13	2477714	2477807	-	TACACCATACACAGGGGATACAAACTTAAAATTAGATAAACCAATCTTATTAGATATCATATCTATATACTGATTCAAGGTTCCTGCTGATGC	1	Anti_mRNA	93	0.9849
nc-939	Pf3D7_13	2479857	2479931	-	ATCATCACTACCATCATAACTTTTTAAACATTCTACTAATTCAGCTGGCGCACCATTAATTCCATATTGTTTCT	1	Anti_mRNA	74	0.984961
nc-940	Pf3D7_13	2480443	2480514	-	TTAAACGTCGAACACATCTTAAGGAAGATACAACCAACTCAGTCATCTCAAATTCATCCGCTTCAGCCTCC	1	Anti_mRNA	71	0.996322
nc-1002	Pf3D7_13	2490572	2490647	+	TCCTGCACCGTAACTTCTGTTGCTTTACGTTTTTTTGATACTAAATTTGCTAAGGTAATTAAATGTAAAGCATAT	1	Anti_mRNA	75	0.997723
nc-941	Pf3D7_13	2501712	2501803	-	AGTAATACATGATATGAATGAATTATTTTTTAAAATGTTTCCATTTTCACAATCGTCTGCTATCTTTCTTGAGTCGCTAATTCGTTTATAT	1	Anti_mRNA	91	0.83972
nc-942	Pf3D7_13	2539501	2539585	-	GCCACCCTTTTTGTCAACAGAATTTTTAGGATTCTTCAAATGATCGACCATTAGGTTGATAAACTTTTCTTCTGATATGTCTGC	1	Anti_mRNA	84	0.906461
nc-943	Pf3D7_13	2570410	2570478	-	ATATTCGATTTTGACAAGTGTCTTATTTTTTATATAAACGTTGTCAAAACAATTTAATCCGTCATAAC	1	Anti_mRNA	68	0.0360592
nc-1003	Pf3D7_13	2580032	2580107	+	ATACCGGCACCTGTTCTTCCAGCTCTACCAGATCTTTGATTTGCATTAGCTTGTGATATCGGTGTAACTTGTAAT	1	Anti_mRNA	75	0.989891
nc-1004	Pf3D7_13	2609880	2609969	+	TGTATATGTTTGTGTTGGTGCCAATCTATTCACATATGGATATCTTTCCTGCTTAATCTTTATTTTCCTTGTATAAAATTTTTACAAGG	3	Anti_mRNA	89	0.398443
nc-1038	Pf3D7_13	2623813	2623928	-	AATTTCTTCCTCCTCATCATCTTCATCTGACTCATTTGATTTATCAGATGAATTATTTTTCACTCCCATATGTTCATATGCCTTCTCATCACTTAAAACCTTTTCCCTACAAAAT	1	Anti_mRNA	115	0.899296
nc-1006	Pf3D7_13	2631616	2631688	+	TTAATTCTTCATAATAAGATTATTGTGTGTGTCAACATTATTTATATGGACATCACTGTACAACCTGCTTTT	1	Intergenic	72	0.012421
nc-1007	Pf3D7_13	2632553	2632625	+	GTCTTAGTTGATTGGTTCTTCCACATTTTTTATTTCTGCAGTTGGTAGCTCTTGGGTGTAATCTAGCATAAC	1	Anti_mRNA	72	0.995786
nc-1008	Pf3D7_13	2636524	2636581	+	ATATAACATCAATTTATGTCTACATGATAAATTAAAATGATTTCCTCTGTTCCAAAT	1	Intergenic	57	0.00449043
nc-1009	Pf3D7_13	2651579	2651653	+	GTGGGGCATAAATTTCGTCCTTTTCAAAATCAACATTTTCTACATCCAAGGTCTCTTTGTTAGTGCTACTTCTC	1	Anti_mRNA	74	0.820516
nc-944	Pf3D7_13	2659497	2659570	-	TATATCTATGGAACCCTAAACTGTGCCCCTTATTATAATAAATGATATTTATAATTTTATTATTATTCTTTCC	1	Intergenic	73	0.0159751
nc-1010	Pf3D7_13	2663530	2663698	+	AATGCGGTACCCACTTTATCATCTACTGTGTCAAACTTGGTTAAGATAATTCCATCGATTGTACGTTTATTAGTCGAATTACAGGTTGCGTCTGTTAATGCTTGATTGAATTTTTTTAATTGATCAATTGCATCGTTTCCAACTAATGCTTCTCCAACGAATAAGATT	1	Anti_mRNA	168	0.994455
nc-1011	Pf3D7_13	2670199	2670336	+	TGTGTGTGTGTTCTCCTTTTATATCTTACATTATTATCCTTGTATTAAAATCTAATAAAACATTTGCATTTGATAACAGTAATGTTGTTAATAATGAGGAGGCAAACAAATATACGCTCTTCCTATATAAACAAAAC	1	Anti_mRNA	137	0.00357295
nc-1012	Pf3D7_13	2713700	2713778	+	AAGAATTTGTTCATACCTGCTGCTAGTGTTTGAGGTGTGTTGGCGACTGTGTTTACTCCTGCTTGTCCATCAAAAACT	1	Anti_mRNA	78	0.994989
nc-1013	Pf3D7_13	2781073	2781157	+	ATTTATTGAGCCCAGAGGGATTCGAACCCCCAGCCTTCTGATCTGGAGTCAGACGCGCTACCGTTGCGCCATAGGCCCAATATT	1	Anti_known_nc	84	0.929988
nc-945	Pf3D7_13	2788644	2788820	-	ATGTCCTCCATGTCCATGTCCGTGATCGTGTCCGTGATCGTGTCCGTGATCGTGTCCGTGATCGTGTCCATGGTCATGTCCATGATCAAGTTCATGAGCGTGTGCAGGTTTAATTGTGTGATCATGTTCGTGATCATGGTCGTGATCATGCATATATTCTGGATCAAAAAATGGGT	10	Anti_mRNA	176	0.491794
nc-756_2	Pf3D7_13	2793159	2793235	+	TTAAATTGATTTCATAATAATAAGTGTGTACTATAGTTTATTTTTGTATTACACATTTATTATTATGAAATCAATT	1	Intergenic	76	0.320884
nc-757_2	Pf3D7_13	2793776	2793941	+	TTAAATATATTGATATTAGGTAGTAGCACATATTCTCTGTATTATAAATATTATCATCTAAAGCGGAATGCAAAATTCTGCTCCCCATGACTTGTTAAAAGCCTCGAGGGTATAACGCACCAAGAGAGGTGGAGAATAACTTCATTTGAGTTTTTATAATGAGAG	1	Intergenic	165	0.290668
nc-718_2	Pf3D7_13	2794964	2795036	-	ACCACTTACCCATGCGCTTGGACCCCCCCGCAACCTCATTTTTACATTTCTAAAAATGCATATATGAGGATT	1	Intergenic	72	0.968996
nc-1015	Pf3D7_13	2795345	2795420	+	ATAAAAGTCCTCGAGGGTTACAACGCACCAAAGAGAGGCAGGAGAAAAACTGCATTCGTGATTTTAAAATTAAAT	3	Intergenic	75	0.555025
nc-719_2	Pf3D7_13	2797291	2797355	-	TTCAACGATAAATACATACATAACATTAATACCATTATCCAATCAATATTTATACTGCCTTCCA	1	Intergenic	64	0.00819947
nc-946	Pf3D7_13	2806544	2806634	-	TAACCTGTCTCACGACGGTCTAAACCCAGCTCACGTTCCCTATTAGCGGGTGAACAATCCGACACTTTGAGACTTCTGCGTCCCAATGAT	3	Anti_known_nc	90	0.997965
nc-1017	Pf3D7_13	2854643	2854796	+	AAGAACAAAGCTGATATACCATAAGAGAAAAAAGCTGAATTAGCAAAACGTGCAGCTATTACACTGTCATAGCTTGAAAAAGTACCTATGGAAAGGGTAGCTTTCCCTATGGCAGTTTCAGATAATAAATTTACGCCAACCAGGGCTTGGGTC	1	Anti_mRNA	153	0.0915971
nc-1018	Pf3D7_13	2887007	2887167	+	AAAAAAGCAATGGATCCTAATGCCAAAGCAATACCAAAAGGAATAGTTGTTTGTAGGATAGTCGGGTCAAAGGGTTGATCCGCAGGGGCCCGTGCCGGGGGTGCCACGTCTGGTGCCTGTGCGGGTGGCGGCGCTTCTTCTTCGGGTTTGAGAACGGGGG	1	Anti_mRNA	160	0.29204
nc-1057	Pf3D7_13	2892306	2892382	+	CCTGCGGATCACCGCTACCTCCTTGCGGCGCCATTTTAACACCACCATTACATTATGTCATGTCATACATATATTT	1	Anti_mRNA	76	0.0836039
nc-16_5	Pf3D7_13	2919752	2919822	+	AAGTAAAGTAGGATAAGTACCTAGATGTAAGTGAAATAAGAGGTAAGTAAGGTAGTAGTAAGTAAGAAGT	1	Intergenic	70	0.608858
nc-1019	Pf3D7_14	40199	40335	-	ATGGTGATTACCACCCAAAAGGTGAATATTATCCACATGGTTGTTGTTATCAACTTGGTTCTGAAGCACATCAAAAAACGTATCATCATACATGTCATGTTGATCGTCGTATGTATCATATTGTCTCTGTCGCGGG	1	Intergenic	136	0.0317616
nc-1020	Pf3D7_14	82536	82626	-	TAAAAAAGAGAATTTCGTGTCTTTTAAAACATAAACGAATGGTCTTCCTATATTCATCATGCGTGCATCTTTATCTTCACGACCTGAACC	1	Anti_mRNA	90	0.947182
nc-1083	Pf3D7_14	95482	95537	+	AATAAAAAATCCTAGGTAACTCATCTTCTATATGTTTTCTGTATGACCACGACGA	1	Anti_mRNA	55	0.994022
nc-1021	Pf3D7_14	112562	112639	-	CTTAAGCTTTTCATAAATGTCCGATTGTGGAGAAAGCGCCTGTTCTATCATATCTTCATCATATAAAAATGTATATT	1	Anti_mRNA	77	0.49254
nc-1084	Pf3D7_14	142681	142785	+	TAACATGTGTCTCATCATATAATATAGGAGAATTCAATACAATAAATGCACAATTATTATAAACAAAACTATAATAACTATCACCCCATTGCTCTTCAAAATAT	1	Anti_mRNA	104	0.936931
nc-1024	Pf3D7_14	150439	150554	-	GCAGGAGGAATAGCATTCGGTTATATTATTTTGTGATCCTGTTCCTTGGTCGTTTTCTGGATCAACTTCGGGGTCAACCTCTGGTTCTACTTCGGGCTCGACCTCAGGTTCTACT	1	Anti_mRNA	115	0.575707
nc-1025	Pf3D7_14	170667	170769	-	AACATATCTAAGTGTGCTTTACTATTACTTATGTTAACTTGAACTTTTGGTTTGATTGTTCCGTCCTCTGCTTGTACTTGTTCGATTTGAATTTCATCCATT	1	Anti_mRNA	102	0.187509
nc-1085	Pf3D7_14	246352	246495	+	ACAATTTATATATGGAAAAGACAAATATTAAGCTGGATAATAAGCATTTTGATTGGTATCTTGAGGATATGGAGTATAGCGCGAAAATTTTTCTACTTGTTGTTCAACATCATTTGTTAATTCTGTTTCATGTAAAGCTGGGG	1	Anti_mRNA	143	0.976045
nc-1026	Pf3D7_14	279161	279367	-	ATCATGAAATATGGTCTTTTTAAGACTTAATAATCTTTCTAAAGCTGTCCATGAATTCCCATCGAAATAATATATTGGCGTAAATATTACTGCCTTTTTGGACAGTTCGTAATTTTGAGGATCTTGATATCTTTCATTACTTTCAGCAGCTTGGAATGGTCTAACAGCTCCTGTTGCATACTCGTTTTCCATTATTCTGAAGAATT	6	Anti_mRNA	206	0.788009
nc-1027	Pf3D7_14	280160	280237	-	TTCAATAAATGTCCATTTGCATATATGAGAAGAATTTTTTTTTTTTTTCTCTTTTTCTTCATTACATATTTTAAAAC	1	Anti_mRNA	77	0.970047
nc-1069	Pf3D7_14	283541	283616	-	ATGTTTAGTACTGCATCCAATGGAATCACAATTTACACTTGGAACCCATAAATTAGCTGAACCGGTATCGAAAAT	1	Anti_mRNA	75	0.88889
nc-1045	Pf3D7_14	288390	288460	-	TAAAATAATGCTCCGGTAATCAATAAGAAAAAAAACACGTATAATATTTGAAATCGTTTCTGAATCTTCC	1	Anti_mRNA	70	0.0603876
nc-1071	Pf3D7_14	289015	289091	-	TTCGACAACAACAGGATCTACTGAACCTATAGACAAATCTTTCCATCCTAAACCTACTATACCATCAAATTGTCCT	1	Anti_mRNA	76	0.494059
nc-1086	Pf3D7_14	325979	326060	+	TGTATTCTCTGGTGTGCTATTTTTCCTGACCATACTAATTTCATATGTGTATGTTCTGTTAAACTAAATCTAAAATTCTTT	1	Anti_mRNA	81	0.910827
nc-1028	Pf3D7_14	359941	360013	-	TATATCAAATCAATATCTAAATTATTGAAAGGTGCTGGTAGGTCCTGACCTAATTCTTCTTTATATTGAAAT	1	Anti_mRNA	72	0.996167
nc-1087	Pf3D7_14	377255	377353	+	TTATCTACATATAATATGTATTTCTTTTTTTATGAAAGCATCTTGTTTAATTGAACAAGAATCCTTTTCATGTCTTCCACAATATCATTACTTAATTC	2	Anti_mRNA	98	0.0135033
nc-1029	Pf3D7_14	400767	400837	-	ATCAATAACATCTTTTATCCATTTTTGGATAGCATCCGTTACATGTGGTACTACTTGTACCGTTTTACCT	1	Anti_mRNA	70	0.993185
nc-1088	Pf3D7_14	449850	449922	+	TTAAAACATTTATTATGACAATTAAAGAAATTAAAAATTTGTTTATTTTGTTATGCTCTTTCTTTGCGCTAT	2	Anti_mRNA	72	0.928025
nc-1030	Pf3D7_14	482691	482776	-	GTAAATGATAAGGTGCTATATATATTTTCATAGGGTTATAATTTAATTGTACATAATGCCATTCATTAAATATATCTAACAATTC	1	Anti_mRNA	85	0.49613
nc-1089	Pf3D7_14	509878	509955	+	TAAACAGCGAAATCAGCACCATTCCTCATTAAATTTGCATTACATACATGATGTTTTGGTAAACCTCCTCCGAGAAT	1	Anti_mRNA	77	0.997306
nc-1090	Pf3D7_14	517169	517239	+	GAAAATATCTAGCCGTACTAATTGGTTTGGGTAGATAAACACCTGCTGTATATATAGCTTGCCATATACT	1	Anti_mRNA	70	0.994647
nc-1031	Pf3D7_14	552045	552130	-	GGTTCTTTATTTTTATCTGGATGATATATCCTTGACATTTTTCGAAATGACTGTTGTATATCCGTTTTTGAAGCATATGCATTCA	1	Anti_mRNA	85	0.980596
nc-1091	Pf3D7_14	579617	579704	+	TTCATCATGATAATTATTATATTCAACCATATGTTCATCATAATCTGCATCATCTTCATCATAATAATCAGTAGAATCCGTTTCAGT	1	Anti_mRNA	87	0.0494415
nc-1032	Pf3D7_14	622646	622776	-	AAGTATTCTTTCTATTATCATGATACATTTGATGCGTATGTGTGTGAGTATGTGTGTGAGGATGATGATGTGTTTGTTGTTGTTGTTGTTGTTGTTGTTGTTGTTGATGATGATGATGTTGGTGTGGGTG	1	Anti_mRNA	130	0.012127
nc-1092	Pf3D7_14	634805	634944	+	TTATTTTGTTTATATGATCAGTTGCGTATCGAGGGGGGAAGGTTTAACCCTAACTGTAGCACGGACAATATCCGAAATAAACTCATTCATATATTCAATCGTATAAGCAGATGTTGCTGTAACCCTAAAACGTGGATAT	3	Anti_mRNA	139	0.874244
nc-1093	Pf3D7_14	635607	635740	+	TTAAACGAATATGCTTTAGCTCCACATATTTGTATTCCCATTTTTACACATGCATGTGTCCTGCTGTCATATAATATAATATCTTCATGTGTTGCTACTGCAACTATTCCAGACATACAAGCTAAAAATCCGC	2	Anti_mRNA	133	0.995953
nc-1094	Pf3D7_14	636321	636407	+	GAATTTAAAGCAAATATGGAATGTTGTATAGGTAGAAATTCTCCTAATACCCAAGATAATCTTGGAGATCCTGCTGAAGCGTCTTC	1	Anti_mRNA	86	0.982637
nc-1095	Pf3D7_14	731917	731993	+	TAATCTTTCTTGTTGTAATCTTTCTTGTTGTAATCTTTCTTGTTGCAACCTTTCTTGTTGTAATCTTTCTTGTTGT	1	Anti_mRNA	76	0
nc-1033	Pf3D7_14	796691	796788	-	TAAAAAAATGTGTATTATTGGTAAGATTTGTACATTTTGATGTTTTGGATGTCGACGAAAACATTTTATCAATATCGTCCATATTTAAAAGTCTATC	1	Anti_mRNA	97	0.384121
nc-1096	Pf3D7_14	863862	863932	+	ATAAACAATTGCATACTTCTGCAATTTCCTTTTCTGAATTTATTTTTTCCTGTTCCATCATTTCTTCAGT	1	Anti_mRNA	70	0.695538
nc-1034	Pf3D7_14	872066	872154	-	ACGATCGGAGATATTATCCACATCTTGTGTAGTCATTCCATTTGTATAATCTTCCTTTTGATTAGAACTACTCACATGATCACATTGT	1	Anti_mRNA	88	0.0203557
nc-1097	Pf3D7_14	931455	931535	+	AGGGCACATAATTAGTAAAAAGAAGAAACAATTCTGAACAAACAATGAAATGTAGAAGAAAATACCTGAACAATGCATGT	1	Intergenic	80	0.142842
nc-1035	Pf3D7_14	971291	971394	-	TATAATCATATTCATTTTGTACTAGTATGTTTTTATTTTCTTGAGCAATTTTTTTGTTTTTTTTTATTATATTTCTTTGGTCCATTTCTTGTACATACGCCTT	1	Anti_mRNA	103	0.845067
nc-1036	Pf3D7_14	972251	972327	-	GCTGATGTGATTAATTCTACTCATCGTATTTCTCAATGCAATGTATATGAACCGTTATATTCTCTGAGAAAAAAGC	1	Anti_mRNA	76	0.781627
nc-1037	Pf3D7_14	979779	979857	-	ATACACATTGAAAATAATTATGTTCAGATTAATTAATTATCGTCAACATAAATATTCGGACGGCACTTCCTTGAAGTT	1	Anti_known_nc	78	0.873447
nc-1039	Pf3D7_14	1012614	1012686	-	CCTAACGTGTTTTTCCGACAGTTTTGTAATCTGCCAATATATAAAATGTTTACACTGTTACAATAAATAAAT	1	Intergenic	72	0.0820421
nc-1098	Pf3D7_14	1050803	1050874	+	TATACATGCATACTTCATTTTGTGTGATGAAAAATTTTTCGTATAATATTTTCTCGCCCTTTCACTTAAAA	1	Intergenic	71	0.0195787
nc-1099	Pf3D7_14	1094359	1094465	+	ACAAAAGTGTATTCCTATATAAACGTATGTGTTATGTGTGTATGTATATGCATATATAAATACATGTATCTTTTAGCTATATTGTTCTAAACACCTGACGACGAAA	2	Intergenic	106	0.0227779
nc-1100	Pf3D7_14	1101746	1101810	+	GAAAAGGTAATACATGTGAAATAACGGAGAAAGAGATAGAGGGAAAAATAAAATAAAAAGTAAT	1	Intergenic	64	0.00974878
nc-1042	Pf3D7_14	1104086	1104166	-	TAATTGAAGACCCTATATTTTCAAATGCATTCATTAATGCCATAATAAAAGCAGTATGTCTTTGTTTCACTATATCGATT	1	Anti_mRNA	80	0.982159
nc-1101	Pf3D7_14	1107784	1107857	+	TAAAAAAAGGAAATACAAATGTATATAAACATGTTTGTGTACGTAATATGAAAAATAAATGCATTCCCGCTGG	1	Intergenic	73	0.0182393
nc-1043	Pf3D7_14	1174895	1174965	-	AACAAATTAACCGAGAAAAATGCCGAATTATTAACTAAGCATTTTAAATCTTCCAAGGTCGAAATATAAG	1	Anti_mRNA	70	0.934611
nc-1044	Pf3D7_14	1185207	1185284	-	TGATTCTGATAAAGCATGAGGTAAATACTCATCAACTTCTTTATAATATGCATCACAAAAATGTTGAAATCCTCTAT	1	Anti_mRNA	77	0.783983
nc-1102	Pf3D7_14	1191039	1191176	-	TCTATAAACAGTGTAATAATATCTCATAAACGTTGCATTCCCTAGTATGTACGCATGTCCATATTCAGATGAAACTTCTATTTCCATAAAAGCTGGTTTACACATATCATTCTTACGAACCAAGTATTGTGAGGGGG	2	Anti_mRNA	137	0.996295
nc-1046	Pf3D7_14	1232902	1233017	-	AAAACTAAAGATGGAAATATTAATCCTGGACAATCACATAAAGAAAATGGAAAATGTTTTAATGTTATAGTTTGGAAATGTTTTGTTTTTCCTGGTTGACGACTTACACTTACTT	2	Anti_mRNA	115	0.910968
nc-1047	Pf3D7_14	1233221	1233311	-	ATAAAATCATGTATTATTATTCTAGTAGCATGACTAAAATTTAATTGCCCACCTTTTCCGCCTGAAACAAATTTTCTAAAGGTACAAAAT	3	Anti_mRNA	90	0.967177
nc-1048	Pf3D7_14	1244152	1244254	-	TTCTTCTGCTGTTTTCGCTGCATACCCTTCAGGACAAGGTACATTATGGGAACGTAATAAATCTACTGATAAATATTCATGAATACTTAAGTATCTCTTTCC	1	Anti_mRNA	102	0.864207
nc-1049	Pf3D7_14	1261170	1261238	-	TTGAAATACTGCTGTGCTCAAGCTCAAATTTACTGGAGAGAGGAAAATCATTCTTTAATAAATCTAAT	1	Anti_mRNA	68	0.926783
nc-1125	Pf3D7_14	1350497	1350567	+	TATAAGACGACATGAGGAAAAAAAAAGAATCGTTTATCCTTTTTTTCTGTTGAACTCCATTCGCTATTCC	1	Anti_mRNA	70	0.275112
nc-1126	Pf3D7_14	1365704	1365773	+	TTTATCTACCTTCACTCCACCATTCTCCAACATAACCTATTTTATTAGATATGTCCGTGTCGTGAAAAG	1	Anti_mRNA	69	0.669176
nc-1109	Pf3D7_14	1365905	1365997	+	TGTTACTCTTTATTTTCTTAATCATTTTTACCTTTTTTCCTGCTATGATACTCAATAATGTACTTTTTCCTGCACCATTTTTTCCACAAACC	1	Anti_mRNA	92	0.741802
nc-1110	Pf3D7_14	1447810	1447900	-	TCGAAATAAAACGAAATAAAATATTTTGATAATGATCATATTACAATTACATTCATTTGTCATGTTCACTCTCCAAATACGCATATTAAT	1	Intronic	90	0.230116
nc-1103	Pf3D7_14	1492039	1492165	+	AGCTAAACAAGTTTCCGTTATTAATGCGATTTTACAAACTTCTAATGATTTAATAGTATGCTTAAATGGTTGTTTCTGATTTAATACATATTGATCTCCAAAAGACATTCCTCTGGATAATATACC	1	Anti_mRNA	126	0.993577
nc-1050	Pf3D7_14	1524979	1525039	-	TTCATTTTCTCCGAATTATATATAACGTTGAACTCACTTTTATCAAAATACTTCCTTAAT	1	Anti_mRNA	60	0.00330308
nc-1105	Pf3D7_14	1528303	1528375	+	GAATTCCCAACAGAACCTTTTCTTTCAGTGGCGCCAATAATTCCAATACTTCTCGGTTTGAAAATATAATCC	1	Anti_mRNA	72	0.976378
nc-1106	Pf3D7_14	1530685	1530786	+	AACAATCTTCTATTCGATATCCTCTTTTACTTTTATATAAACAATATTGTACCATTTCACTAAAGAGGATACTAAATGCGCTTAAGCTCACATCCTGTTTT	1	Anti_mRNA	101	0.820551
nc-1107	Pf3D7_14	1549669	1549746	+	GTAAATAGATATTTATATGTGTATGTATTTTTTAACCTTATATTTATATATGTTGTGCATTTGTTGAACTATATCCG	1	Intronic	77	0.0183257
nc-1108	Pf3D7_14	1556917	1556997	+	TATATTTGTGTATGTGTTGTTTTCAATTTTTTTGTTTGAATAATGATGAATATATTATTGTCATTTTATTATCCGCTTTC	1	Intergenic	80	0.0963819
nc-1051	Pf3D7_14	1562717	1562798	-	ATCAAGTACTAATAAGCATAAAATAGTTCTTAATACAAAAAAATGACTTTCACTAGGATAAGCTTCTTTTCTCCATAAACA	1	Anti_mRNA	81	0.955217
nc-1052	Pf3D7_14	1576025	1576097	-	TAATACATATTTCTTTCCAATAAAATCATGCAAATTTACTTCTCCAAATGTGTTATCTGCAAAAACTGCTTC	1	Anti_mRNA	72	0.993679
nc-1053	Pf3D7_14	1576354	1576444	-	AAGACTTCCTCAACTGATCTACCAATAGCTAAATTATTAACAAGTAAATGTTGAACAACACCTTGCTTGTCGATTAATACAAATGCTCTT	2	Anti_mRNA	90	0.994869
nc-1054	Pf3D7_14	1576481	1576555	-	TATTCACTAACACCTTCTTCTGATGGTTTCATGGCTACCTTTCCCTTTTTCCAGTTTGCTGGGCAAACATCTCC	1	Anti_mRNA	74	0.984144
nc-1055	Pf3D7_14	1608756	1608843	-	AAAAATCAAAGGTATCTTTCTTACAAGCAGCGGATACTACATCTTGTCTTTGTAAAGTTCGACGCTTTCCTTCTTCCGTATATTTCC	1	Anti_mRNA	87	0.995331
nc-1111	Pf3D7_14	1795474	1795550	+	TTTCCATTATAGATCTATGATCATTCTTTATATCTTGATCTATTTCATATGATCCATAATTTTTCGAGCCACTAAA	1	Anti_mRNA	76	0.979569
nc-1056	Pf3D7_14	1801844	1801914	-	TTAAAAAACAAAATATTAATAAATAAATTATTTTTGTTCCCAGGAGTTTGCAATTTCTTCCAATTTTAAA	1	Anti_mRNA	70	0.725208
nc-1058	Pf3D7_14	1843495	1843568	-	ACATACATACCTGTTGACATTCATGTAATATAATAAAGGAACACATGCTTATTTTGTATTATATATCTTACCT	2	Intergenic	73	0.0677524
nc-1112	Pf3D7_14	1844047	1844112	+	ACATATTTCTTTTCATATAATGAAGCACCTGCATTTTCACCACCTGCACCTCCTTTGTATTTACC	1	Anti_mRNA	65	0.995817
nc-1113	Pf3D7_14	1849172	1849274	+	TACATATGTTTGTCTACAGAAACAGGACCAGGTATCCATAGGTTGACCATAAAAAACTTTTCTTTACTCATAGAAATTTCATAAGAAACATTTCTTGTTTGT	2	Anti_mRNA	102	0.959349
nc-1059	Pf3D7_14	1886324	1886487	-	AGGTGCAAAAAAAACGAATTACCTCAAGAAGATATATTTCTTGTTTAATACTACGGCATGCAGTTAATGTTAAAGAGCCAACATTTACTTGTATTGGTTGCTCTTTACATAAGTCTTTTGCCAAGGCTTGTACTTCTTTTGGCCATGTAGCTGACCACATTAA	1	Anti_mRNA	163	0.915038
nc-1114	Pf3D7_14	1893990	1894087	+	ATAAATAGGCTCCCATTTTTAATTCTTCAAGTTCTTTTACTCCTAGAATTTTATATTCTAAATTTAATTTTTGAGCTAGCTCTACAGCTGCATTAGA	2	Anti_mRNA	97	0.991478
nc-1115	Pf3D7_14	1982592	1982670	+	TAGGGCATTACATACATTTCTATTTACAGGTTTTAACCCTAGGTAATAAAATAAACCACTCAATGTTAGACACCTATA	1	Anti_mRNA	78	0.897638
nc-1116	Pf3D7_14	1984487	1984562	+	AGCTGAATATGCATTATAGTTAGTAGCGCATAGTGGTTTTTGTATCCTACATTTTAAACCAACCTTCCAATTACT	1	Anti_mRNA	75	0.151771
nc-1061	Pf3D7_14	2084503	2084578	-	TAAAACTGTTATTAATGACATGACAATTCTTGAACCAGATACAGCAGTAGGATGACCTAAAGATAATGCTCCTCC	1	Anti_mRNA	75	0.992764
nc-1118	Pf3D7_14	2085111	2085170	+	TCATTCAACGAATCTATGCGCATTATATTCATTGTATTAACATCTTCCACAGAATTACT	1	Anti_mRNA	59	0.991719
nc-1062	Pf3D7_14	2091279	2091357	-	ATTAACGTGTAACACAGGCTTAATCCTTTCTCCTAAGGCTTGATATAAGACAGTTTCTGTTTGTACACATACACCTTC	1	Anti_mRNA	78	0.995812
nc-1134	Pf3D7_14	2092988	2093153	-	AATTTCTGTTCTTCTGATATAACAATACCTCTTCTTTTGTTCAAAACACCATACACACCACTAACAACATCTTGTGGACAACTGATATCGACAAGATAGATTGGTTCAACTAATCTTGGGAAAGCTGTTAATTCACATGCATAAATACATTTTTTACATGCAGGC	1	Anti_mRNA	165	0.991646
nc-1119	Pf3D7_14	2116323	2116506	+	AAACATTTGGGATTCATAAGAAGAGGTGTAACATGAATGGAAATAATCCGAACTAGTTAGAGAAACTGGTTGTACATAACCTTTACATGTATCACCTGATCGTAAATCACTCGGTTGTACAAAGAGTAAAAATGTTGTAGGAGTAGGTAGAGATATAATAACCTCTCCTTCATTATATTGTGA	1	Anti_mRNA	183	0.943988
nc-1063	Pf3D7_14	2120852	2120926	-	CGTATTACCTCTTATCTCTTTTTCCGTTTTTAATTTAATAGTACTTATTTTTATAACAGCATTCAATTTTTCTT	1	Intergenic	74	0.0538238
nc-1064	Pf3D7_14	2138160	2138245	-	ACTTACATAATATGGACTTGTGCTACCTTCAGCTGAATGGCCTTCTATTTCAGCATAAGTTCTTAATAAATCAAATGCTTTTTTT	1	Anti_mRNA	85	0.55943
nc-1138	Pf3D7_14	2252168	2252256	-	TTAGTACTTTGAAGATTTAAATTATCATTGAATGTTATATATGCGAACCTAAATTTCGTTAACCCTGTAAATTTTGCGATATCCTAAT	3	Intergenic	88	0.00756556
nc-1065	Pf3D7_14	2256501	2256575	-	TCATAATTACCTACTATCCCTAGCATGGGGCGTTGAACAGTCTTGACTGTTATATCCCAATTATAATCCTCTTT	2	Anti_mRNA	74	0.956747
nc-1066	Pf3D7_14	2289488	2289556	-	AAGAAGTAAATCCAACGGATTCTCCATCCGATAAATGTAATCCAATTAAACTAAATATAGGATATGTC	1	Anti_mRNA	68	0.989282
nc-1120	Pf3D7_14	2330697	2330832	+	AGCATTGTCTGATATTGGTCCATAAGCATCAATTGTTAAGCAAATACATAAGGTACTTAACATACCTACAGCAGCTAATGCTATACCATATATATCACATAATCCGTATGATATACCGAGTGTTGCACTTAAACA	1	Anti_mRNA	135	0.998185
nc-1121	Pf3D7_14	2343640	2343731	+	TAAGCTGCGTATTTTTCGATAAGTTGTTTTAATGCTGAGTCGTTTGCTCCTAATAAAGTATCAACAGATGAACCATTTTTGTAAACTTTAA	1	Anti_mRNA	91	0.944182
nc-1122	Pf3D7_14	2360864	2360996	+	TATTTCACCTTATGTACCGTTCATTCCATATTGATGAGTCCATTCTTCATATTTTTTAATATCATCTACTGATAATGACGGTTTAGCATTTGATATAGCCGTTTTAAAATCTTGTACAGTCAATGGAGGTAA	1	Anti_mRNA	132	0.944281
nc-1067	Pf3D7_14	2364474	2364543	-	TGTATTCATTCCTGTCTTGTTTTTATTTCTCAAAACATTTGTTTGTGCCTCCTCATCGATAACAGCACC	1	Anti_mRNA	69	0.0908985
nc-1123	Pf3D7_14	2494673	2494760	+	TTTAAATCGGTCTTTTTGCTGTTTAACTTTTCATATATGGGCTTCTTAGGGTTTTCCACTCTGACGCTATTTCTTGTGCAGCAACTC	1	Anti_mRNA	87	0.580385
nc-1124	Pf3D7_14	2496586	2496669	+	TAAATCCTGCAATTCCATTTTTTTTTTCTCCAATACGTTTAATAAAACTTTTACGTCCCCTACTTGCTTTTGTAATTCTTCCT	1	Anti_mRNA	83	0.828404
nc-1127	Pf3D7_14	2630866	2630983	+	ATTCATAACTAGCGATTGAGCAATATGTGTTGCCTTTTGTAAATCACTTGAACATCCTGTCGTCACATTATTTTTTCCAAAAATAATTTCCTCAGAAACTAGACCTCCCATTAATAT	1	Anti_mRNA	117	0.990429
nc-1068	Pf3D7_14	2640338	2640411	-	TAAAATGATTTTCTATGAAAAATATCTGATTCAACCTATTTCACGTAATATCCATAATACATCGTTATCATTC	1	Intergenic	73	0.0135608
nc-1128	Pf3D7_14	2646755	2646838	+	ATATTCCTCTTTCACCAACCATTTACTAACATTCCATCTTGGTGACATGTGATATCGCTTTAATCTATATAAGTAATAATTAT	1	Anti_mRNA	83	0.949299
nc-1070	Pf3D7_14	2691681	2691848	-	TAGATGAAGTATCAAACATATTTCTATAATGTGTATTTGGTACATTTGGCACATTTGGTACATTTTGTACATTTGGTACAATAGGCACATTTGCTAATGTATTACAAATACTAGCATTATTCTTCAAATCATAGAGTTCGTTCGATACATTAAATTGATTATTTGTA	1	Anti_mRNA	167	0.639415
nc-1072	Pf3D7_14	2692896	2692989	-	TGTGAATTACAATAATTTGTTGCTGAAAATAAGGTTATTAATTTTCCACCTGCAAATCGTTCAAAACCATCCATAACACATTCATGTGCTCTT	1	Anti_mRNA	93	0.993153
nc-1129	Pf3D7_14	2776667	2776751	+	TTAAAATGATGAATTAACAAATAATGAACAAGACCCAAAAAAAGAGGGGAAAACATGATGCACTAGTATAACCAAGAAAAGTAG	1	Intergenic	84	0.00445878
nc-1130	Pf3D7_14	2915694	2915774	+	AGATAGATAGATAGATAGATAATTTTTTCCTCTTTTTTTGCTTTTTAATTTGTCATTTCATAAATTCACGCTGTTCATGT	1	Anti_mRNA	80	0.451211
nc-1073	Pf3D7_14	2918262	2918332	-	AGCTACACACATATAATAAATTATTTTCATAAAACAGGTATTCCTAATGTTTCACGATTTGATAAAAAAT	1	Intergenic	70	0.611434
nc-1131	Pf3D7_14	2923391	2923472	+	TCCCAACTTCCATTTTATGTATATGTTTACCTGGGGATTTAATGGATCTCCTGTATACAAATAATCATTAAAAACATTTGT	1	Anti_mRNA	81	0.680512
nc-1132	Pf3D7_14	2923475	2923538	+	TAAATGATCAACGGTAAAAGGAGGTTTTATCTCAGATTCTGTAAACCATCCATCGTCTACCAA	1	Anti_mRNA	63	0.996063
nc-1074	Pf3D7_14	2940848	2940939	-	ACATACCTCTACTATTCTTGCTTCCCATTTGTTCTTTATAAAAATGAGTTTGTTGATCTGGTCATTCAATTCCCTAATATGCTGATCACTC	1	Anti_mRNA	91	0.992826
nc-1133	Pf3D7_14	3011678	3011775	+	TGTGAATCATTATTCTGTGAATCATTACTCTGTGAATCATTACTCTGTGAATCATTACTCTGTGAATCATTATCCTGTGAATCATTATCCTGTGAAT	1	Anti_mRNA	97	0.0437466
nc-1075	Pf3D7_14	3058129	3058236	-	TAACATTTCTACATATTGTATATATGAAATACCATATATTAAATATGGAATATTTTTTTCTTGTAAAAAATATTAGTTACGCCCATAGCTTTTTTCTGACATAAAAT	1	Intergenic	107	0.00781882
nc-1076	Pf3D7_14	3058327	3058421	-	ACTAATCCTCTCAAAAAGCTATTCGTTAAATGTATCAGTAGAGCTATATAAGCAGATCAAAAGTTCGAGCCCGTATACGCTTTAAGCAATTTGT	1	Intergenic	94	0.057378
nc-1077	Pf3D7_14	3073082	3073156	-	CTCATTTTCATTCGGTTTTGATGTCTATTATGCATATTAGTCCTATAATGTGCAGCTGCTATTCCAAAAGTGTC	1	Anti_mRNA	74	0.982418
nc-1078	Pf3D7_14	3106994	3107093	-	CATAAGCCGAGCTTCCGGACTCTTCAGACATGTACGTTGATGAAGCAAATGAATCGATGAACTTATAAAAATTGGTAGCAGATTCTTGTCCACTTACAT	1	Anti_mRNA	99	0.995983
nc-1079	Pf3D7_14	3144007	3144082	-	TCAAATCCATTTACCTTAATCATGGCTTTCAACCCTTCAGGCCAATTATCAGTTAAATCGCACTTATCCAAGTCC	1	Anti_mRNA	75	0.562566
nc-1080	Pf3D7_14	3153420	3153507	-	ATTTTCCTCTTTACTTTCCTCTTTACTTTCCTCTTTACTTTCCTCCTTACTTTCCTCTTTATTTTCCTCTTTACCTTCAGTACTATC	1	Anti_mRNA	87	0.108972
nc-1081	Pf3D7_14	3153980	3154052	-	GAATTCGTTCCGCTTGTATTAGTGGGTGATTCCGTTATAATTAAATCTGGCATATATGGTGGAACAATCTCC	1	Anti_mRNA	72	0.954622
nc-1082	Pf3D7_14	3189595	3189663	-	ATGATTAACCTTACGCCTGTTCCTCGTTTCCTTATTTAATAAAATAATATTCCTATTTATTTCAGGAT	1	Anti_mRNA	68	0.0374614
nc-1135	Pf3D7_14	3219960	3220050	+	TCTGTTTGTTAAATACATATATATCGGTATTGCTGTCACGGGAATAGCAGCAGAAAGTATACATAAATTTGCTTTTATGTCTTCATGTAT	1	Anti_mRNA	90	0.052247
nc-16_1	Pf3D7_01	1646	1716	-	AAGTAAAGTAGGATAAGTACCTAGATGTAAGTGAAATAAGAGGTAAGTAAGGTAGTAGTAAGTAAGAAGT	1	Intergenic	70
nc-20_1	Pf3D7_01	78705	78777	-	ATTTACATCATCCTTCTTCGTTTCCCATGGCGTTCCTATTTCAAATCTTTTTTATTGACCTGTACCTTTTCC	2	Anti_mRNA	72
nc-21_1	Pf3D7_01	78964	79046	-	TTGCTTTGATCCCACAAATCTGTTCCTTTAATTATATCACGAAAATCTGCAAAACTATATTACATAACAGTACAAATTCCTG	1	Anti_mRNA	82
nc-22_1	Pf3D7_01	79535	79647	-	TGTATTTGTATGGAAACATCAGTATTTAACGTTTTGTTACTCTCACTAGGGTGAGTGTTACCACTATGTGTCTCATTTTCCCACTCTTCTTTTAATTTGGCTAACCGCTCAT	1	Anti_mRNA	112
nc-29_1	Pf3D7_01	477645	477761	-	TACTTGTTTTCTCTCTTAATCCGTTCCATCTTAACGATTTCAGGTACTATTTAATTGCTCATTCCTGAGTACTATTTCATCTTTCCCTCACGGTACTTGTTCGCTATCGGTCTCCT	1	Anti_known_nc	116
nc-30_1	Pf3D7_01	478827	478900	-	GCACTAGGGAGATGTTCCACGAAAACTCACGTATTTCGCTTCAACACAAACCCCACGATTTTCTACTCATAAA	5	Anti_known_nc	73
nc-47	Pf3D7_01	449088	449180	+	TAACATAATATAGTATCGTATGCTTGTCCTGGTGATCATGATAAAACGTTTTGTGAATTACGAAAGAACCCAAATGAATCTTCCATCCTTGT	3	Intergenic	92
nc-16_10	Pf3D7_02	2373	2443	-	AAGTAAAGTAGGATAAGTACCTAGATGTAAGTGAAATAAGAGGTAAGTAAGGTAGTAGTAAGTAAGAAGT	1	Intergenic	70
nc-69	Pf3D7_02	807543	807619	-	TTAAATTCCCTAATATTAACATAGCTTCAGCCCTTTTTAATCTAATTTTCTTACGTACTGCTTTATCTCGTAGAAC	1	Anti_mRNA	76
nc-77	Pf3D7_02	330365	330455	+	GTATACACACATAATATATATATTTACCTACTCATTTAATTTTTTAGCTCAAATCGAACGCTAAATTTTTGTCCTGTAACGTTGTTCTAG	1	Intronic	90
nc-85	Pf3D7_02	653231	653316	+	TTATTCTGCACAAAAATTGGTGATTCCTTTCTACTCTTTTTTGGAGAACTGAATCCATATATACATTCCTGCGCTGTTTCATTAC	1	Anti_mRNA	85
nc-20_4	Pf3D7_02	875016	875088	+	ATTTACATCATCCTTCTTCGTTTCCCATGGCGTTCCTATTTCAAATCTTTTTTATTGACCTGTACCTTTTCC	2	Anti_mRNA	72
nc-16_6	Pf3D7_03	4170	4240	-	AAGTAAAGTAGGATAAGGACCTAGATGTAAGTGAAATAAGAGGTAAGTAAGGTAGTAGTAAGTAAGAAGT	1	Intergenic	70
nc-115	Pf3D7_03	913614	913751	-	GAAATATAATTTACTTCATTTTTATTATTATCTCCATCACATAAATTGTTATAATAATAATTATTATTATTATTATTAAATACATTACCTTTGCTATCTTTATCCAATGTTTCTTTTTTATAATTGTAATAATTTAT	1	Anti_mRNA	137
nc-130	Pf3D7_03	583816	583889	+	TCAAACAAACAAACAAGCAAACAAACAAACAAACAAACAAACAAACAATCAATCAATCAATCAATCAATCAAT	1	Intergenic	73
nc-134	Pf3D7_03	735998	736092	+	TATGATGACAAAATTGTAGCAACAATAAACAATATGGTAAAAAGGAAAAAAGCAAGAAAGGAAAAAAGGAAAAAAGGAAGAAAGGAAGAAAGCA	1	Intronic	94
nc-16_4	Pf3D7_04	1351	1421	-	AAGTAAAGTAGGATAAGAACCTAGATGTAAGTGAAATAAGAGGTAAGTAAGGTAGTAGTAAGTAAGAAGT	1	Intergenic	70
nc-139	Pf3D7_04	146411	146488	-	AACAAATCCAAGACTAGATAAAAATAAAATGGATACAACTATTCCACTGGCAAAATACATTCTTTCATGGTTTCCAT	1	Anti_mRNA	77
nc-146	Pf3D7_04	330019	330245	-	ACTAAGTGCTTTTTGTTAGGTGGTTATGTTTTGTACGATTTTCTAAAGGTTTATATATTGTTAAGAAAAATAAAAAAGTTGTTACGAACATACACACGAACATACACACGGACATACATACGGACATACATACGGACATACATACGAACATATATACGGACATACATACGAACATATATACGGACATTCATACGAACATACATACGGACATACTAACGGACACACG	3	Intergenic	226
nc-162	Pf3D7_04	1031170	1031266	-	TAATATTACTTCTTTATTAAAAAATATATCTTTATTCTTTTCTTTTGTTTCTAGTTTTTCTAAATCGATAAATTTATATTTCATATTATTATAAAA	1	Anti_mRNA	96
nc-180	Pf3D7_04	330000	330155	+	TTTTTCTTTTTTTTTCTTACGTGTGTCCGTTAGTATGTCCGTATGTATGTTCGTATGAATGTCCGTATATATGTTCGTATGTATGTCCGTATATATGTTCGTATGTATGTCCGTATGTATGTCCGTATGTATGTCCGTGTGTATGTTCGTGTGTA	1	Intergenic	155
nc-165	Pf3D7_04	617172	617246	+	GGGAATTCGATTTTTCTATCTAATCTTCCTGGTCTTAATAAAGCAGGATCTAAAGTATCTGCTCTGTTAGTAGC	1	Anti_mRNA	74
nc-16_8	Pf3D7_04	1198766	1198836	+	AAGTAAAGTAGGATAAGGACCTAGATGTAAGTGAAATAAGAGGTAAGTAAGGTAGTAGTAAGTAAGAAGT	1	Intergenic	70
nc-231	Pf3D7_05	590126	590219	-	CTATACAATTATATAAATAACAATATATACATATTGTAGACATTTACATATGTGCACACAATGTTTTAGTTAACTCGTAAAGACCTACTGGCC	1	Intronic	93
nc-246	Pf3D7_05	1177819	1177889	-	TTCCAAAAAAAATACAATACTAATAGGCTATATTTTATATATACATATATATATATATATAATATATATA	1	Intergenic	70
nc-253_1	Pf3D7_05	1290507	1290669	-	GATCGTCTTCACTCCCTTAACTTTCGTTCTTGATTAATGGAAGTATTTTAGACAAATGCTTTCGCAGTTGTTCGTCTCCAGAAAATCTAAGAATTTCACCTCTGACATCTGAATACGAATGTCCCCAAGCTACTCCTATTAATCGTAACTAAGCCAAAATAA	2	Anti_known_nc	162
nc-254_1	Pf3D7_05	1291154	1291340	-	TAAAAACTCGTTATATATATCAGTGTAGCACGCGTGCAGCCTAGTTCATCTAAGGACATCACAGACCTGTTGTTGCCTTAAACTTCCTTGTGTTAGACACACAATGTTCCTCTAAGAAGCTTTTCAATCAAGCAAGTACATTCTTAAAAGAAGAGAGAAATAGAGTAAAAAACAAATTATTAGTAG	2	Anti_known_nc	186
nc-255_1	Pf3D7_05	1291515	1291658	-	TTGTTACGACTTCTCCTTCCTTTAAAAGATAGGATTTACGGTTTTTCCAGAAAAAAAAGAATATAATTCAATTTTTCTTGTCCAAACAATTCATCATATCTTTCAATCGGTAGGAGCGACGGGCGGTGTGTACAAAGGGCAGG	1	Anti_known_nc	143
nc-256_1	Pf3D7_05	1292052	1292198	-	AGTACCACTATTCCCCGAAGGGAATTGGTGTAGTTTACATTCAGCATTCTGATGATTCACAGTCACTGCAATTTTCATTGCGTATCGCATTTTGCTGCGGCCTTCATCGCTGTAGGAACCAAGACATCCATCGTTAAGACTGTGCT	1	Anti_known_nc	146
nc-29_2	Pf3D7_05	1292750	1292866	-	TACTTGTTTTCTCTCTTAATCCGTTCCATCTTAACGATTTCAGGTACTATTTAATTGCTCATTCCTGAGTACTATTTCATCTTTCCCTCACGGTACTTGTTTGCTATCGGTCTCCT	1	Anti_known_nc	116
nc-30_2	Pf3D7_05	1293920	1293993	-	GCACTAGGGAGATGTTCCACGAAAACTCACGTATTTCGCTTCAACACAAACCCCACGATTTTCTACTCATAAA	5	Anti_known_nc	73
nc-266	Pf3D7_05	1304049	1304128	+	ATATTTCGTATTTCATCAGGAGTATATTCCTTGGCAGCTCTTCTTAAATTATGAGGTTTAATTCCTTGTTCTGTACAAT	1	Anti_mRNA	79
nc-267	Pf3D7_05	1304178	1304267	+	GAAAAAGTGTTTCTAAAACCTTCAATTACATTAGATAACATTCTATTATGTATTTTATGTATTTCATATTGACAACCGCTCTTTTTTTT	1	Anti_mRNA	89
nc-269_1	Pf3D7_06	55355	55455	-	AAGGAACTTGAAGAGGGAGAGGTAATAAAATCCTCCTTTGTATGTTCTTTTATGGAGCATAAAGGAGGTAAGTACTTGTGATACCTCTTTATCTGTTCTA	3	Intergenic	100
nc-269_2	Pf3D7_06	55509	55609	-	AAGGAACTTGAAGAGGGAGAGGTAATAAAATCCTCCTTTGTATGTTCTTTTATGGAGCATAAAGGAGGTAAGTACTTGTGATACCTCTTTATCTGTTCTA	3	Intergenic	100
nc-269_3	Pf3D7_06	55664	55764	-	AAGGAACTTGAAGAGGGAGAGGTAATAAAATCCTCCTTTGTATGTTCTTTTATGGAGCATAAAGGAGGTAAGTACTTGTGATACCTCTTTATCTGTTCTA	3	Intergenic	100
nc-271	Pf3D7_06	55918	56228	-	AAGGAACTTGAAGAGGGAGAGGTAATAAAATCCTCCTTTGTATGTTCTTTTATGGAGCATAAAGGAGGTAAGTACTTGTGATACCTCTTTATCTGTTCTAAGAACGTGAAGAGGAGGAGGTGCTTTATAAATATCCCTCTTTATATGTTTCTTTAAGGAGCAATAAAGAGGGAGAGGTAATAAAATCCTCCTTTGTATGTTCTTTTAAGGAACATAAAGGAGGTAAGTACTTATGATCCCTCTTTATATGTTCTAAGGAACATAAAGGGGAGGAGGTGCTTTAAATATATCCCTCTTTAAATGTTCTTCT	7	Intergenic	310
nc-272	Pf3D7_06	56436	57022	-	TATATGTTCTCCTAAGGAGCAATTAAGGGGAGGAGGTACATTAGTTCCCCCCTCTATATGTTTTTTCCAGGGGCAATATAGGGGGGGAGGTACTGAGGATTCCTCTTTACATGCTTCTTCTAAGAATGTGAAGAGGAGGAGGTACTTTATAAATATCCCTCTTTATATGTTCTTCTAAGGAACTTGAAGAGGGAGAGGTAATAAAATCCTCCTTTGTATGTTCTTTTATGGAGCATAAAGGAGGTAAGTACTTGTGATACCTCTTTATCTGTTCTAAGAACGTGAAGAGGAGGAGGTGCTTTATAAATATCCCTCTTTATATGTTTCTTTAAGGAGCAATAAAGAGGGAGAGGTAATAAAATCCTCCTTTGTATGTTCTTTTAAGGAACATAAAGGAGG…	9	Intergenic	586
nc-276	Pf3D7_06	57168	57426	-	AGCAGTCTGGAGGTCAGTTCACAGTACCCAGGAAATCTACGGATTGTAGAGATCAGTCGGAAGGACAGTTCACAGTACCCAGGAAATCTACGGATTGTAGAGAGCAGTCTGGAGGTCAGTTCACAGTACCCAGGAAATCTACGGATTGTAGAGATCTGTCGAGAGGACAGTACACAGTACCCAGGAAATCTACGGATTGTAGAGATCTGTCGAGAGGACAGTACACAGTACCCAGGAAATCTACGGATTGTAGAGAGC	8	Intergenic	258
nc-280_1	Pf3D7_06	57464	57905	-	AGAAACTCTACGAGTGGTAGAAAAGTCTGGAGGTCAGTTCACAGTACCCAGGAAATCTACGGATTGTAGAGAGCAGTCTGGAGGTCAGTACACAGTACCCAGGAAATCTACGGATTGTAGAGATCAGTCGGAAGGACAGTTCACAGTACCCAGGAAATCTACGGATTGTAGAGATCAGTCGGAAGGACAGTTCACAGTACCCAGGAAATCTACGGATTGTAGAGATCAGTCGGAAGGACAGTACACAGTACCCAGGAAATCTACGGATTGTAGAGATCTGTCGAGAGGACAGTACACAGTACCCAGGAAATCTACGGATTGTAGAGATCTGTCGAGAGGACAGTACACAGTACCCAGTAACTCTACGGATTGTAGAGAGCAGTCAGGAGGACAGTACAC…	14	Intergenic	441
nc-280_2	Pf3D7_06	58480	58921	-	AGAAACTCTACGAGTGGTAGAAAAGTCTGGAGGTCAGTTCACAGTACCCAGGAAATCTACGGATTGTAGAGAGCAGTCTGGAGGTCAGTTCACAGTACCCAGGAAATCTACGGATTGTAGAGATCAGTCGGAAGGACAGTTCACAGTACCCAGGAAATCTACGGATTGTAGAGATCAGTCGGAAGGACAGTTCACAGTACCCAGGAAATCTACGGATTGTAGAGATCAGTCGGAAGGACAGTACACAGTACCCAGGAAATCTACGGATTGTAGAGATCTGTCGAGAGGACAGTACACAGTACCCAGGAAATCTACGGATTGTAGAGATCTGTCGAGAGGACAGTACACAGTACCCAGTAACTCTACGGATTGTAGAGAGCAGTCAGGAGGACAGTACAC…	14	Intergenic	441
nc-281	Pf3D7_06	59090	59631	-	AGTAACTCTACGAGTGGTAGAAAAGTCTGGAGGTCAGTTCACAGTACCCAGAAACTCTACGAGTGGTAGAAAAGTCTGGAGGTCAGTTCACAGTACCCAGGAAATCTACGGATTGTAGAGATCAGTCGGAAGGACAGTTCACAGTACCCAGGAAATCTACGGATTGTAGAGATCAGTCGGAAGGACAGTTCACAGTACCCAGGAAATCTACGGATTGTAGAGATCAGTCGGAAGGACAGTTCACAGTACCCAGGAAATCTACGGATTGTAGAGATCAGTCGGAAGGACAGTTCACAGTACCCAGGAAATCTACGGATTGTAGAGATCAGTCGGAAGGACAGTACACAGTACCCAGGAAATCTACGGATTGTAGAGATCTGTCGAGAGGACAGTACACAG…	12	Intergenic	541
nc-284_1	Pf3D7_06	59810	59886	-	AGGAAATCTACGGATTGTAGAGATCAGTCGGAAGGACAGTTCACAGTACCCAGTAACTCTACGGATTGTAGAGAGC	6	Intergenic	76
nc-285	Pf3D7_06	60464	60904	-	TAGCTGTATGAGTCGTAGAGAGTAGTCTGGAGAAAAGTACATAGTATCTGGTAACCCTACGAGTAGTAGAGTGTAGTCTGGAGAAAAGTACATAGTATCTGATAACCCTATGAATGGTAGAGAGTAGTCTGGAGAAAAGTACATAGTATCTGATAACCCTACGAATGGTAGAGAGTAGTCTGGAGAAAAGTACATAGTACCTGGTAGCTGTACGAGTCGTAGAGTGCAGTCTGGAGAAGAGTACATAGTACCTGGTAGCTGTATGAGTCGTAGAGTGTAGTCTGGAGAAAAGTACATAGTATCTGGTAACCCTACGAATGGTAGAGAGTAGTCTGGAGAAAAGTACATAGTATCTGGTAACCCTACGAATGGTAGAGAGTAGTCTGGAGAAGAGTACAT…	13	Intergenic	440
nc-293	Pf3D7_06	342529	342632	-	ATATCCATTTTTACATACCTATATACGATTATCTTTTGTTTTTTTTATTTTTTCTATATCACCTCATTTTAGTGATGGTACAAGAATAAAAAAGATCAGGAAT	1	Intronic	103
nc-304	Pf3D7_06	942260	942342	-	TTAAAACAACATATATTTTGTATTCCTACTTTTTATTATTCTTTACAGATATAACATATAAAAGAATTAGTGATAGCGCAGA	1	Intronic	82
nc-1146	Pf3D7_06	1295656	1295746	-	TTCTTGTGGTCTTATTTCAAATTCTAAAATATTTTTATATATTTTATTATTATTATTATCTTTTAACTTTTTTAATATTTTCAATGCTTT	3	Anti_mRNA	90
nc-268	Pf3D7_06	15197	15268	+	GTGTACAACTGCATACTTGCAGCTTCTATAGCTTCCTTTTCTGCTGTTTCAAATGCTGCTGTAGCACTTTC	1	Anti_mRNA	71
nc-317_1	Pf3D7_06	29851	29952	+	ATTATCCATATGTATTTGTATAGAAACATCGGTATTCAACGTTTTGTTACTATCACTAGGGTGAGTGTTACCACTATGTGTCTCATTTTCCCACTCTTCTT	1	Anti_mRNA	101
nc-277	Pf3D7_06	1305929	1306328	+	AGTACCCAGAAAATCTACGGATTGTAGAGATCAGTCGGAAGGACAGTTCACAGTACCCAGGAAATCTACGGATTGTAGAGATCAGTCGGAAGGACAGTTCACAGTACCCAGGAAATCTACGGATTGTAGAGATCAGTCGGAAGGACAGTTCACAGTACCCAGGAAATCTACGGATTGTAGAGATCAGTCGGAAGGACAGTTCACAGTACCCAGGAAATCTACGGATTGTAGAGATCAGTCGGAAGGACAGTACACAGTACCCAGGAAATCTACGGATTGTAGAGATCTGTCGAGAGGACAGTACACAGTACCCAGGAAATCTACGGATTGTAGAGATCTGTCGAGAGGACAGTACACAGTACCCAGTAACTCTACGGATTGTAGAGAGCAGTCAGGAGG	13	Intergenic	399
nc-279	Pf3D7_06	1306468	1306886	+	AGCAGTCAGGAGGTCAGTTCACAGTACCCAGGAAATCTACGGATTGTAGAGATCTGTCGAGAGGACAGTACACAGTACCCAGGAAATCTACGGATTGTAGAGAGCAGTCGGAAGGACAGTTCACAGTACCCAGTAACTCTACGGATTGTAGAGAGCAGTCTGGAGGTCAGTTCACAGTACCCAGGAAATCTACGGATTGTAGAGATCTGTCGAGAGGACAGTACACAGTACCCAGGAAATCTACGGATTGTAGAGATCTGTCGAGAGGACAGTACACAGTACCCAGGAAATCTACGGATTGTAGAGATCAGTTGGGAGGACAGTTCACAGTACCCAGGAAATCTACGGATTGTAGAGAGCAGTCAGGAGGACAGTTCACAGTACCCAGTAACTCTACGG…	10	Intergenic	418
nc-282	Pf3D7_06	1307907	1308172	+	GACAGTTCACAGTACCCAGGAAATCTACGGATTGTAGAGATCTGTCGAGAGGACAGTACACAGTACCCAGGAAATCTACGGATTGTAGAGATCAGTCGGAAGGACAGTTCACAGTACCCAGGAAATCTACGGATTGTAGAGAGCAGTCTGGAGGTCAGTTCACAGTACCCAGGAAATCTACGGATTGTAGAGAGCAGTCTGGAGGTCAGTTCACAGTACCCAGGAAATCTACGGATTGTAGAGATCTGTCGAGAGGACAGTACAC	6	Intergenic	265
nc-278	Pf3D7_06	1308048	1308561	+	AGCAGTCTGGAGGTCAGTTCACAGTACCCAGGAAATCTACGGATTGTAGAGAGCAGTCTGGAGGTCAGTTCACAGTACCCAGGAAATCTACGGATTGTAGAGATCTGTCGAGAGGACAGTACACAGTACCCAGGAAATCTACGGATTGTAGAGATCTGTCGAGAGGACAGTACACAGTACCCAGGAAATCTACGGATTGTAGAGATCTGTCGAGAGGACAGTACACAGTACCCAGGAAATCTACGGATTGTAGAGATCTGTCGAGAGGACAGTACACAGTACCCAGGAAATCTACGGATTGTAGAGATCTGTCGAGAGGACAGTACACAGTACCCAGGAAATCTACGGATTGTAGAGATCTGTCGAGAGGACAGTACACAGTACCCAGGAAATCTACGG…	6	Intergenic	513
nc-270	Pf3D7_06	1309265	1309909	+	TATATGTTCTCCTAAGGAGCAATTAAGGGGAGGAGGTACATTAGTTCCCCCCTCTATATGTTTTTTCCAGGGGCAATATAGGGGGGGAGGTACTGAGGATTCCTCTTTACATGCTTCTTCTAAGAATGTGAAGAGGAGGAGGTACTTTATAAATATCCCTCTTTATATGTTCTTCTAAGGAACTTGAAGAGGGAGAGGTAATAAAATCCTCCTTTGTATGTTCTTTTATGGAGCATAAAGGAGGTAAGTACTTGTGATACCTCTTTATCTGTTCTAAGAACGTGAAGAGGAGGAGGTGCTTTATAAATATCCCTCTTTATATGTTTCTTTAAGGAGCAATAAAGAGGGAGAGGTAATAAAATCCTCCTTTGTATGTTCTTTTAAGGAACATAAAGGAGG…	11	Intergenic	644
nc-269_4	Pf3D7_06	1309906	1310006	+	AAGGAACTTGAAGAGGGAGAGGTAATAAAATCCTCCTTTGTATGTTCTTTTATGGAGCATAAAGGAGGTAAGTACTTGTGATACCTCTTTATCTGTTCTA	3	Intergenic	100
nc-348_1	Pf3D7_06	1310060	1310371	+	AAGGAGCAATAAAGAGGGAGAGGTAATAAAATCCTCCTTTGTATGTTCTTTTATGGAGCATAAAGGAGGTAAGTACTTGTGATACCTCTTTATCTGTTCTAAGAACGTGAAGAGGAGGAGGTGCTTTATAAATATCCCTCTTTATATGTTTCTTTAAGGAGCAATAAAGAGGGAGAGGTAATAAAATCCTCCTTTGTATGTTCTTTTAAGGAACATAAAGGAGGTAAGTACTTATGATCCCTCTTTATATGTTCTAAGGAACATAAAGGGGAGGAGGTGCTTTAAATATATCCCTCTTTAAATGTTCTTCT	9	Intergenic	311
nc-269_9	Pf3D7_06	1310371	1310471	+	AAGGAACTTGAAGAGGGAGAGGTAATAAAATCCTCCTTTGTATGTTCTTTTATGGAGCATAAAGGAGGTAAGTACTTGTGATACCTCTTTATCTGTTCTA	3	Intergenic	100
nc-348_2	Pf3D7_06	1310525	1310836	+	AAGGAGCAATAAAGAGGGAGAGGTAATAAAATCCTCCTTTGTATGTTCTTTTATGGAGCATAAAGGAGGTAAGTACTTGTGATACCTCTTTATCTGTTCTAAGAACGTGAAGAGGAGGAGGTGCTTTATAAATATCCCTCTTTATATGTTTCTTTAAGGAGCAATAAAGAGGGAGAGGTAATAAAATCCTCCTTTGTATGTTCTTTTAAGGAACATAAAGGAGGTAAGTACTTATGATCCCTCTTTATATGTTCTAAGGAACATAAAGGGGAGGAGGTGCTTTAAATATATCCCTCTTTAAATGTTCTTCT	9	Intergenic	311
nc-269_7	Pf3D7_06	1310836	1310936	+	AAGGAACTTGAAGAGGGAGAGGTAATAAAATCCTCCTTTGTATGTTCTTTTATGGAGCATAAAGGAGGTAAGTACTTGTGATACCTCTTTATCTGTTCTA	3	Intergenic	100
nc-351	Pf3D7_06	1311015	1311146	+	ATAAAATCCTCCTTTGTATGTTCTTTTAAGGAACATAAAGGAGGTAAGTACTTATGATCCCTCTTTATATGTTCTAAGGAACATAAAGGGGAGGAGGTGCTTTAAATATATCCCTCTTTAAATGTTCTTCT	2	Intergenic	131
nc-269_5	Pf3D7_06	1311146	1311246	+	AAGGAACTTGAAGAGGGAGAGGTAATAAAATCCTCCTTTGTATGTTCTTTTATGGAGCATAAAGGAGGTAAGTACTTGTGATACCTCTTTATCTGTTCTA	3	Intergenic	100
nc-16_7	Pf3D7_06	1415558	1415628	+	AAGTAAAGTAGGATAAGAACCTAGATGTAAGTGAAATAAGAGGTAAGTAAGGTAGTAGTAAGTAAGAAGT	1	Intergenic	70
nc-356_1	Pf3D7_07	3294	3444	-	TATAAGTGAGATAATGATGAACTAAGTCAACAAAGTAGTAGTAAATGACTCATGTTGGACATTATTGTGCATATAAGTGCTATGTTGGACAAGAAAACAGTAATAGTAAGGTACGATTCAGGTTATAGTTCACTTATGAAGTAAGAGAAT	1	Intergenic	150
nc-357	Pf3D7_07	20190	20352	-	TGGCATCTTCATCCTTACCACCCCCACCACCATTTTGGTTCACCATTTTGGTTATTCATGACTACATTATGTCATGCATACGTGGTTTATATCGTGGCATACATGGTTTGGTGGTGTTTTGGTACGTACGTGGGGGTATATATGTATGTTATGTTATGGGAG	1	Anti_mRNA	162
nc-20_2	Pf3D7_07	52450	52522	-	ATTTACATCATCCTTCTTCGTTTCCCATGGCGTTCCTATTTCAAATCTTTTTTATTGACCTGTACCTTTTCC	2	Anti_mRNA	72
nc-21_3	Pf3D7_07	52709	52791	-	TTGCTTTGATCCCACAAATCTGTTCCTTTAATTATATCACGAAAATCTGCAAAACTATATTACATAACAGTACAAATTCCTG	1	Anti_mRNA	82
nc-22_2	Pf3D7_07	53280	53392	-	TGTATTTGTATGGAAACATCAGTATTTAACGTTTTGTTACTCTCACTAGGGTGAGTGTTACCACTATGTGTCTCATTTTCCCACTCTTCTTTTAATTTGGCTAACCGCTCAT	1	Anti_mRNA	112
nc-365	Pf3D7_07	666736	666881	-	ATAAATTTGTACATTTTTATTCGTTAAATGTACAAAAAAAATGTTATATTGTTCTCATAATTCAATAAATTTTTCAAGGTTAAATGAATATTTAATATAACAACTTGGTGAAATACAAATGCGGCATCTTCTGAATGTGAGGGGC	1	Intergenic	145
nc-253_2	Pf3D7_07	1084664	1084826	-	GATCGTCTTCACTCCCTTAACTTTCGTTCTTGATTAATGGAAGTATTTTAGACAAATGCTTTCGCAGTTGTTCGTCTCCAGAAAATCTAAGAATTTCACCTCTGACATCTGAATACGAATGTCCCCAAGCTACTCCTATTAATCGTAACTAAGCCAAAATAA	2	Anti_known_nc	162
nc-254_2	Pf3D7_07	1085311	1085497	-	TAAAAACTCGTTATATATATCAGTGTAGCACGCGTGCAGCCTAGTTCATCTAAGGACATCACAGACCTGTTGTTGCCTTAAACTTCCTTGTGTTAGACACACAATGTTCCTCTAAGAAGCTTTTCAATCAAGCAAGTACATTCTTAAAAGAAGAGAGAAATAGAGTAAAAAACAAATTATTAGTAG	2	Anti_known_nc	186
nc-255_2	Pf3D7_07	1085669	1085813	-	TTGTTACGACTTCTCCTTCCTTTAAAAGATAGGATTTACGGTTTTTCCAGAAAAAAAAAGAATATAATTCAATTTTTCTTGTCCAAACAATTCATCATATCTTTCAATCGGTAGGAGCGACGGGCGGTGTGTACAAAGGGCAGG	1	Anti_known_nc	144
nc-256_2	Pf3D7_07	1086213	1086359	-	AGTACCACTATTCCCCGAAGGGAATTGGTGTAGTTTACATTCAGCATTCTGATGATTCACAGTCACTGCAATTTTCATTGCGTATCGCATTTTGCTGCGGCCTTCATCGCTGTAGGAACCAAGACATCCATCGTTAAGACTGTGCT	1	Anti_known_nc	146
nc-29_3	Pf3D7_07	1086909	1087025	-	TACTTGTTTTCTCTCTTAATCCGTTCCATCTTAACGATTTCAGGTACTATTTAATTGCTCATTCCTGAGTACTATTTCATCTTTCCCTCACGGTACTTGTTTGCTATCGGTCTCCT	1	Anti_known_nc	116
nc-30_3	Pf3D7_07	1088077	1088150	-	GCACTAGGGAGATGTTCCACGAAAACTCACGTATTTCGCTTCAACACAAACCCCACGATTTTCTACTCATAAA	5	Anti_known_nc	73
nc-381	Pf3D7_07	1382360	1382505	-	ATATATATAATAATTTTTTTTTATTCATACATATGATGATAGCAATATATTTAATGGAAGGGAAAATAATAATATTTTAGAGTAGTTCACTTTCATATTTATTGTGATACTTATATTATTTCATGATTAAAATTATAAATAAATA	1	Anti_mRNA	145
nc-388	Pf3D7_07	405359	405440	+	TAACATTTGTGATAATTTAATAACCAGCTATGTAAGAATAAAAAGGATGAAAAACGTTGATACATACAAGAGGAAATAAAT	1	Intronic	81
nc-399	Pf3D7_07	917652	917784	+	TATAACATTGTTACATTATATATTCAAATTATATATATTTTATCATTTTCTTTTTTCATGAACCGCACTTTTCATAGTGCTTCTTATCATTTCACATGAAACTTTAAAAAGATGTCACTGTACATAAAACAT	5	Intergenic	132
nc-404	Pf3D7_07	1095626	1095715	+	ACTTACCTTCTCTTGCACTTTCTTATGAGGATTCCTATATTGTAACAGATCATTATGATAACTTTCTTGATGTAATATTTCGGATTCAT	1	Anti_mRNA	89
nc-419	Pf3D7_08	393143	393231	-	TAAAAACATTCCTGTTACTTATACGTTCATCCCTTATCATATTTTTGTAGGCCTGAGTTTTAATATTAACGATATTCAACTAAAATAT	2	Intronic	88
nc-454	Pf3D7_08	313156	313228	+	GTACCCTTTTTTATATTATTTTACAAGTATATATATTTTACAAATTATGTAAGGCGCGCTACCCATAATAAT	1	Intergenic	72
nc-481	Pf3D7_08	372438	372514	+	CAAAAATACTTCACAAGTAAGGATCTTAATAAAACCGCTTCTTTAATTCTTGCTCACATAAATTTATGTGACCATT	1	Intronic	76
nc-459	Pf3D7_08	421383	421464	+	CATTATAAGAGTCATCTATTCCGAATTAATAAAAACAAATAAAAGAGTCTAAATAGTAGAAACTTTATTTTATTTGAAATT	1	Intergenic	81
nc-521	Pf3D7_09	1443370	1443555	-	TCCCCTATATGTTAAGTCACATTTGAATGATTTATCATCCTTCACATTAATTTTTACACATTCTTATTATTTTATTTGTGTATTTATTAATTATTATATCATAATTATATTTGTCTATTTCTTTCTAATACCTATTATCATCTTTTAAAATAAATATTAATTTGTTCTTATTTATCCATATTTTC	1	Intergenic	185
nc-539	Pf3D7_09	305796	306009	+	TTAAAATAGGGAATGATGTAACTAAGCTGGAAAATATTTTTGACGAAATAGTACCACATAAAAAAAATAAAATAAATAAAAAAAAAATATATATATATATATATTTTTTTTATTAAACACATTATAATTTACATACCCTTGTATGTGTTTTTCTTTTTTGTAGAGCATCAGTTCTGAATTAATAAATGACACCGTTCAAACCTCCTCCGCAAT	1	Intronic	213
nc-541	Pf3D7_09	382363	382587	+	AAAAAAAATCCCTCAAAATTAATTTGTACCCTCTAGATGTTCTAAATATAGTGGTAGGAAAAAGGAAATTAAATAAATACAAAACGGTTCACATATATATATATATATGTATATATGTATGTATATATGTATATATGTATGTAAATATATTCATATTGTTATCCTTTTAGGCCTTGTCAAAAAACGTCTTTTATATATTTACTAGATCTGATCAGAATCTAAAT	1	Intronic	224
nc-16_9	Pf3D7_09	1539575	1539645	+	AAGTAAAGTAGGATAAGGACCTAGATGTAAGTGAAATAAGAGGTAAGTAAGGTAGTAGTAAGTAAGAAGT	1	Intergenic	70
nc-614	Pf3D7_10	1522172	1522704	-	CCTCCTCAACAACTTCTTCAGGTTTCATCTCTTCAACTAATTCTTCTGATATCACCTCCTCAACAACTTCTTCAGGTTTCATCTCTTCAACTAATTCTTCTGGTACAACCTCTTCAACAACTTTTTCAGGAGTAACCTCCTCAACAACTTCTTCAGGTTTCATCTCTTCAACTAATTCTTCTGATATCACCTCCTCAACAACTTCTTCAGGTTTCATCTCTTCAACTAATTCTTCTGGTACAACCTCTTCAACAACTTTTTCAGGAGTAACCTCCTCAACAACTTCTTCAGGTTTCATCTCTTCAACTAATTCTTCTGATATCACCTCCTCAACAACTTCTTCAGGTTTCATCTCTTCAACTAATTCTTCTGATATCACCTCCTCAACAACTTCTTCAG…	1	Anti_mRNA	532
nc-641	Pf3D7_10	657931	658525	+	ACTACCATCTCCTTCTTTAGAAGATACAAATGTTTTGAACATTTCTTGAACCCTACCACCTTCTTTATTATAACCATGTGTAGGTATAGAAGTTAATTTCCAATCAGAATATTTGACTCCATTTATATAATAATTATCTGAATTTTCTAACATATTGCATAAGGATTTTTTACCTAAATTCCAATTATATATATATTTAGAATTTAAATTGTTTATATTATTTTCATCTTCATGTATGATATCATCATAACTCCTGTCAGAATTATAGTCATTAACTATTTCTAATCTATCTTTATTTAAACATTTTATAAAACGATTTAAATTATCCTTAAGTTCAATTTTAGTTAAGGCTCTTTTTATTTTATTAGTACGAGGCCTATATTTATTCCATTTCTCTTT…	1	Anti_mRNA	594
nc-657	Pf3D7_10	1413007	1413083	+	TAAAATGTTAGTAGTAATTATTTAAACGCTCTTATCTTATTATAATATAATATAATATAATATAATATAATATAAT	1	Intergenic	76
nc-658	Pf3D7_10	1416969	1417041	+	AAGAGATATATAAATCTAAAGAATAAACACAATGAAAAAAATGTTTTAAGTATTAATGCTGATGAAGATAAA	1	Intergenic	72
nc-283	Pf3D7_10	1582854	1583158	+	GACAGTACACAGTACCCAGGAAATCTACGGATTGTAGAGATCTGTCGAGAGGACAGTTCACAGTACTCAGTAACTCTACGGATTGTAGAGAGCAGTCTGGAGGTCAGTTCACAGTACCCAGGAAATCTACGGATTGTAGAGATCTGTCGAGAGGACAGTACACAGTACCCAGGAAATCTACGGATTGTAGAGATCTGTCGAGAGGACAGTTCACAGTACCCAGTAACTCTACGGATTGTAGAGAGCAGTCAGGAGGACAGTACACAGTACCCAGGAAATCTACGGATTGTAGAGATCTGTCGAG	6	Intergenic	304
nc-660	Pf3D7_10	1583326	1583600	+	AGAAACTCTACGAGTGGTAGAAAAGTCTGGAGGTCAGTTCACAGTACCCAGAAACTCTACGAGTGGTAGAAAAGTCTGGAGGTCAGTTCACAGTACCCAGAAACTCTACGAGTGGTAGAAAAGTCTGGAGGACAGTTCACAGTACCCAGAAACTCTACGGATTGTAGAGATCAGTCTGGAGGTCAGTTCACAGTACCCAGGAAATCTACGGATTGTAGAGATCTGTCGAGAGGACAGTACACAGTACCCAGGAAATCTACGGATTGTAGAGATC	4	Intergenic	274
nc-349_2	Pf3D7_10	1584221	1584322	+	AAGGAGCAATAAAGAGGGAGAGGTAATAAAATCCTCCTTTGTATGTTCTTTTATGGAGCATAAAGGAGGTAAGTACTTGTGATACCTCTTTATCTGTTCTA	5	Intergenic	101
nc-269_8	Pf3D7_10	1584377	1584477	+	AAGGAACTTGAAGAGGGAGAGGTAATAAAATCCTCCTTTGTATGTTCTTTTATGGAGCATAAAGGAGGTAAGTACTTGTGATACCTCTTTATCTGTTCTA	3	Intergenic	100
nc-20_3	Pf3D7_10	1588175	1588247	+	ATTTACATCATCCTTCTTCGTTTCCCATGGCGTTCCTATTTCAAATCTTTTTTATTGACCTGTACCTTTTCC	2	Anti_mRNA	72
nc-1142_1	Pf3D7_11	63656	63728	-	ATTTACATCATCCTTCTTCGTTTCCCATGGCGTTCCTATTTCAAATCTTTTTTATTGACCTGTACCTTTTCC	2	Intergenic	72
nc-1143	Pf3D7_11	63915	63997	-	TTGCTTTGATCCCACAAATCTGTTCCTTTAATTATATCACGAAAATCTGCAAAACTATATTACATAACAGTACAAATTCCTG	1	Intergenic	82
nc-22_3	Pf3D7_11	64486	64598	-	TGTATTTGTATGGAAACATCAGTATTTAACGTTTTGTTACTCTCACTAGGGTGAGTGTTACCACTATGTGTCTCATTTTCCCACTCTTCTTTTAATTTGGCTAACCGCTCAT	1	Anti_mRNA	112
nc-1142_2	Pf3D7_11	89778	89850	-	ATTTACATCATCCTTCTTCGTTTCCCATGGCGTTCCTATTTCAAATCTTTTTTATTGACCTGTACCTTTTCC	2	Intergenic	72
nc-349_1	Pf3D7_11	93546	93647	-	AAGGAGCAATAAAGAGGGAGAGGTAATAAAATCCTCCTTTGTATGTTCTTTTATGGAGCATAAAGGAGGTAAGTACTTGTGATACCTCTTTATCTGTTCTA	5	Intergenic	101
nc-269_6	Pf3D7_11	93701	93801	-	AAGGAACTTGAAGAGGGAGAGGTAATAAAATCCTCCTTTGTATGTTCTTTTATGGAGCATAAAGGAGGTAAGTACTTGTGATACCTCTTTATCTGTTCTA	3	Intergenic	100
nc-274	Pf3D7_11	93957	94422	-	AAGGAACTTGAAGAGGGAGAGGTAATAAAATCCTCCTTTGTATGTTCTTTTATGGAGCATAAAGGAGGTAAGTACTTGTGATACCTCTTTATCTGTTCTAAGAACGTGAAGAGGAGGAGGTGCTTTATAAATATCCCTCTTTATATGTTTCTTTAAGGAGCAATAAAGAGGGAGAGGTAATAAAATCCTCCTTTGTATGTTCTTTTAAGGAACATAAAGGAGGTAAGTACTTGTGATACCTCTTTATCTGTTCTAAGAACGTGAAGAGGAGGAGGTGCTTTATAAATATCCCTCTTTATATGTTTCTTTAAGGAGCAATAAAGAGGGAGAGGTAATAAAATCCTCCTTTGTATGTTCTTTTAAGGAACATAAAGGAGGTAAGTACTTATGATCCCTCTT…	8	Intergenic	465
nc-273	Pf3D7_11	94476	94752	-	TATATGTTCTCCTAAGGAGCAATTAAGGGGAGGAGGTACATTAGTTCCCCCCTCTATATGTTTTTTCCAGGGGCAATATAGGGGGGGAGGTACTGAGGATTCCTCTTTACATGCTTCTTCTAAGAATGTGAAGAGGAGGAGGTACTTTATAAATATCCCTCTTTATATGTTCTTCTAAGGAACTTGAAGAGGGAGAGGTAATAAAATCCTCCTTTGTATGTTCTTTTATGGAGCATAAAGGAGGTAAGTACTTGTGATACCTCTTTATCTGTTCTA	5	Intergenic	276
nc-666	Pf3D7_11	95144	95295	-	GACAGTACACAGTACCCAGGAAATCTACGGATTGTAGAGATCTGTCGAGAGGACAGTACACAGTACCCAGGAAATCTACGGATTGTAGAGAGCAGTCAGGAGGACAGTTCACAGTACCCAGTAACTCTACGGATTGTAGAGAGCAGTCAGG	3	Intergenic	151
nc-667	Pf3D7_11	95450	95650	-	GACAGTACACAGTACCCAGGAAATCTACGGATTGTAGAGATCTGTCGAGAGGACAGTACACAGTACCCAGGAAATCTACGGATTGTAGAGATCAGTCTGGAGGTCAGTTCACAGTACCCAGAAACTCTACGAGTGGTAGAAAAGTCTGGAGGACAGTTCACAGTACCCAGTAACTCTACGGATTGTAGAGAGCAGTCAGG	4	Intergenic	200
nc-670	Pf3D7_11	95659	95742	-	AGTACCCAGGAAATCTACGGATTGTAGAGATCAGTCGGAAGGACAGTTCACAGTACCCAGGAAATCTACGGATTGTAGAGATC	2	Intergenic	83
nc-671	Pf3D7_11	95913	96018	-	AGCAGTCTGGAGGTCAGTTCACAGTACCCAGGAAATCTACGGATTGTAGAGATCTGTCGAGAGGACAGTACACAGTACCCAGGAAATCTACGGATTGTAGAGATC	3	Intergenic	105
nc-673	Pf3D7_11	97434	97550	-	AGAGTGCAGTCTGGAGAAAAGTACATAGTATCTGGTAGCTGTACGAGTCGTAGAGAGTAGTCTGGAGAAGAGTACATAGTACCTGGTAGCTGTATGAGTCGTAGAGTGTAGTCTGG	1	Anti_mRNA	116
nc-674	Pf3D7_11	98602	99018	-	TGGAGAAAAGTACACAGTATCTGGTAACACTACGAATGGTAGAGTGCAGTCTGGAGAAAAGTACACAGTATCTGGTAGCTGTACGAGTCGTAGAGTGCAGTCTGGAGAAAAGTACATAGTATCTGGTAGCTGTATGAGTCGTAGAGTGTAGTCTGGAGAAGAGTACATAGTACCTGGTAGCTGTATGAGTCGTAGAGTGTAGTCTGGAGAAAAATACACAGTATCTGGTAACACTACGAATGGTAGAGTGCAGTCTGGAGAAAAGTACACAGTATCTGGTAGCTGTACGAGTCGTAGAGTGCAGTCTGGAGAAGAGTACATAGTATCTGGTAGCTGTACGAGTCGTAGAGTGCAGTCTGGAGAAACGTACATAGTATCTGGTAGCTGTACGAGTCGTAG…	4	Anti_mRNA	416
nc-675	Pf3D7_11	99216	99428	-	TCTGGAGAAAAGTACACAGTATCTGGTAACACTACGAATGGTAGAGTGCAGTCTGGAGAAAAGTACACAGTATCTGGTAGCTGTATGAGTCGTAGAGTGTAGTCTGGAGAAGAGTACATAGTATCTGGTAACACTACGAATGGTAGAGTGTAGCCTGGAGAAGAGTACATAGTATCTGGTAGCTGTACGAGTCGTAGAGAGTAGTCTGGAGA	4	Anti_mRNA	212
nc-713	Pf3D7_11	1681500	1681632	-	ATATATATTTATATATATATATATGTACATATGTTATAATATGTATCATTTTATGTGCTTCATTTTATTTTTGTATAATTTATTAGAAACAGTAAGGAACATGTTAATATATTCATTCATATATTTCTTCTT	1	Intergenic	132
nc-31_1	Pf3D7_11	1930706	1930904	-	TTAAACACTTTTCAGCTATCCCTTAGGAGTGGCTAACTCTTGTACAAACATAGTTGACAAGAAACCCTTCTCCACTTCAGTCTTCAAAGTTCTCATTTGAATAGTTGCTACTTCCACCAAGATCTGCACTAGGGAGATGTTCCACGAAAACTCACGTATTTCGCTTCAACACAAACCCCACGATTTTCTACTCATAAA	6	Anti_known_nc	198
nc-720	Pf3D7_11	1945786	1945847	-	TGAAAGGAATTTTCTTCATCAATGTTTTCACGGATTTCTCCTGTTTTTCTTCCTTTTTCTC	1	Anti_mRNA	61
nc-730	Pf3D7_11	403444	403610	+	TCAACCATTCAACCATTCAACCATTCAACCATTCAACCATTCAACCATTCAACCATTCAACCATTCAACCATTCAACCATTCAACCATTCAACCATTCAACCATTCAACCATTCAACCATTCAACCATTCAACCATTCAACCATTCAACCATTCAACCATTCAACC	2	Intergenic	166
nc-733_1	Pf3D7_11	581760	581852	+	TCTACTAATTCTTGTTCACTTAAGGTTATTAATTTATTTTTTCTGATAGCATATTGTGATTCTACGGAACCTATACTACTAAAGGCCCAGCA	1	Anti_mRNA	92
nc-733_2	Pf3D7_11	592640	592732	+	TCTACTAATTCTTGTTCACTTAAGGTTATTAATTTATTTTTTCTGATAGCATATTGTGATTCTACGGAACCTATACTACTAAAGGCCCAGCA	1	Anti_mRNA	92
nc-755	Pf3D7_11	1856521	1856681	+	ATGAATTTACCATGGATGAACCAGTGAAAGACACTGTGGTTTGAACATTGAAATAAAAAAAGAAACATAAGCATATGTTTGTGTATGCATATGAACTTGTATTTGTTTTATTATTATTATAATTTTTTTTTTTTTTTTCAATATATTTTGATCACAGATA	1	Intronic	160
nc-758	Pf3D7_11	1921340	1921415	+	ATAAAAGTCCTCGAGGGTTACAACGCACCAAAGAGAGGCAGGGGAAAAACTGCATTCGTGATTTTAAAATTAAAT	1	Intergenic	75
nc-760_1	Pf3D7_11	1921630	1921754	+	AAATCCTTATGAAGGTGTAACGCGACCTTCGAAGGTAGAGAATTATGAAAAAGGAATTTATTTACTGTTACTTAAATGTAAATATACATATTCCATTAATATCTCTTAGAATCTGATTGCGAAT	1	Intergenic	124
nc-487	Pf3D7_11	2021991	2022075	+	TAAACTACTAGTTGCATTGCCTGCTTTTGTCAATACACCGGTTTTAGCATCAGCAACCGCTTTTGTGACTTCTGCTACTTCTTT	1	Anti_mRNA	84
nc-317_2	Pf3D7_12	41605	41706	-	ATTATCCATATGTATTTGTATAGAAACATCGGTATTCAACGTTTTGTTACTATCACTAGGGTGAGTGTTACCACTATGTGTCTCATTTTCCCACTCTTCTT	1	Anti_mRNA	101
nc-766	Pf3D7_12	87659	87837	-	TGTTTTTCTGTTTTTCTGTTTTTCTGTTTTTCTGTTTTTCTGTTTTTCTGTTTTTCTGTTTTTCTGTTTTTCTGTTTTTCTGTTTTTCTGTTTTTCTGTTTTTCTGTTTTTCTGTTTTTCTGTTTTTCTGTTTTTCTGTTTTTCTGTTTTTCTGTTTTTCTGTTTTTCTGTTTTTCTC	1	Intergenic	178
nc-776_1	Pf3D7_12	526888	526988	-	TCTTTGTTGGTCAGGTGGAATTCCTTCTTTATCTTGAATCTTTGCCTTAACATTTTCAATGGTGTCAGATGGCTCGACGTCAAGAGTTATTGTTTTTCCT	1	Anti_mRNA	100
nc-776_2	Pf3D7_12	527116	527216	-	TCTTTGTTGGTCAGGTGGAATTCCTTCTTTATCTTGAATCTTTGCCTTAACATTTTCAATGGTGTCAGATGGCTCGACGTCAAGAGTTATTGTTTTTCCT	1	Anti_mRNA	100
nc-776_3	Pf3D7_12	527344	527444	-	TCTTTGTTGGTCAGGTGGAATTCCTTCTTTATCTTGAATTTTTGCCTTAACATTTTCAATGGTGTCAGATGGCTCGACGTCAAGAGTTATTGTTTTTCCT	1	Anti_mRNA	100
nc-776_4	Pf3D7_12	527572	527672	-	TCTTTGTTGGTCAGGTGGAATTCCTTCTTTATCTTGAATCTTTGCCTTAACATTTTCAATGGTGTCAGATGGCTCGACGTCAAGAGTTATTGTTTTTCCT	1	Anti_mRNA	100
nc-787	Pf3D7_12	832088	832170	-	AAACAATCAAACAAATAAACAATCAAACAAATAAACGAACAAACAAAGAAAGAACACACATACACAATATACCTACTTGTAC	1	Intergenic	82
nc-810	Pf3D7_12	1973536	1973630	-	AATATTATTTCATAATATTCTTTTTTAAATTCATATATAATTTTCATTTCATTCATAAGGATATTTATTTCGTGCGGGCGTAAAAACATAAAAA	1	Anti_mRNA	94
nc-811	Pf3D7_12	2030045	2030123	-	TTTCGAAATGGTACTTCATATATTACATCATCTAATAACGACATATCTACAAGGAATATTTTTTCGAACATTCCAAAT	1	Intergenic	78
nc-16_3	Pf3D7_12	2270315	2270385	+	AAGTAAAGTAGGATAAGGACCTAGATGTAAGTGAAATAAGAGGTAAGTAAGGTAGTAGTAAGTAAGAAGT	1	Intergenic	70
nc-888	Pf3D7_13	1196890	1197128	-	AGTTTTCTTGCTAATACTATAGCTGTTGTGTATATTATTATAGCAATAGGTAACATAAAATATAAGGACTCATATATATATATATATATATATATATATATATATTTATATTTATTTATATAATCTTTTCATATATATATCATATAATTTTTTTTTTTTTTTTTTTTTTTGCTTATTCCCCATTGCAGTTATTATCTTGCACTTGTATTTAAACGAAGAGCATATCGTAATAAAAACC	1	Intronic	238
nc-873	Pf3D7_13	456538	456609	-	ATATTATGTACTATGCATATTATTACCTAGAGATCTGACCGAATTATACTATTATGCTCTGAGATATATAC	1	Intergenic	71
nc-930	Pf3D7_13	2246107	2246325	-	AAGCTCTGCCTGTTTAAAAAATAAAAAAATATATTATATATATATATATATATAATAATATATATACATATTTTAAGACGAAATGTAATGGATATCACAATATACTATATTTTCCCCATAAAAAAAATAAAAACAATAAAATTACCATATGCATCGTATATTAATATAGGCTTTTCTTTAAAATGACTTTTTAATCTGTAGAAAAAAAAGAAAAGAAA	1	Intronic	218
nc-31_2	Pf3D7_13	2804719	2804917	-	TTAAACACTTTTCAGCTATCCCTTAGGAGTGGCTAACTCTTGTACAAACATAGTTGACAAGAAACCCTTCTCCACTTCAGTCTTCAAAGTTCTCATTTGAATAGTTGCTACTTCCACCAAGATCTGCACTAGGGAGATGTTCCACGAAAACTCACGTATTTCGCTTCAACACAAACCCCACGATTTTCTACTCATAAA	6	Anti_known_nc	198
nc-996	Pf3D7_13	1953474	1953575	+	ACATCACTACCTTGCACGAATTTTTCTCCTTACGATATGTACATATATATTCACATTTTTTCTTTTTTTTTAGGGGCTATGGAAAAATACAACAAGAAATC	1	Intronic	101
nc-1001	Pf3D7_13	2471554	2471791	+	ATGAAATAGTTCACACAACTATGACTGTAAAGGTTATTGGAAGACAATGGTAATATTTTAATTGAAAATATAAAATCATAATAAATTTTTAAAATAAAAAAAGAAATGAAAAATATTACATATACATATATATATATATATATATATATATATATGCGATGTATTTATTTTAAAATTTTTATAGGTATTGGATTTATGAAGTTGAATCACCTCCGGATGATGATGACAACCACGAAT	1	Intronic	237
nc-760_2	Pf3D7_13	2795635	2795759	+	AAATCCTTATGAAGGTGTAACGCGACCTTCGAAGGTAGAGAATTATGAAAAAGGAATTTATTTACTGTTACTTAAATGTAAATATACATATTCCATTAATATCTCTTAGAATCTGATTGCGAAT	1	Intergenic	124
nc-1016	Pf3D7_13	2824517	2824604	+	TAATAATCCTATGGTTCCTATCAAACATGCAAATAAAAAGGCATAACCTCCCGTTTCATTTTCCATTACTGAGTCTTCAGCTTTATC	1	Anti_mRNA	87
nc-1040	Pf3D7_14	1035511	1035662	-	ATAAAAAAAAAAAAAAAAAGAAAAAAAAAAAAAAAAAAAAAAAAAAAAAAAAAAAATTGATAGTATCATTATGGTTGTGAATTGTTTCACCTATTCCTTTTTTTTTTTTTTTTTTTTTTTTTTTTTTTTTTTTTTTTTTTTTCTTTTTGTT	5513	Intergenic	151
nc-1060	Pf3D7_14	2053504	2053583	-	TACATTCATACATTCGTTCATACATTCATACATTCGTTCATTCATTCTGTGTAGGTTTATCGTAAAGAGAAAAAAGAAA	1	Intergenic	79
nc-1041	Pf3D7_14	1035511	1035662	+	AACAAAAAGAAAAAAAAAAAAAAAAAAAAAAAAAAAAAAAAAAAAAAAAAAAAAGGAATAGGTGAAACAATTCACAACCATAATGATACTATCAATTTTTTTTTTTTTTTTTTTTTTTTTTTTTTTTTTTTCTTTTTTTTTTTTTTTTTAT	5505	Intergenic	151
nc-1104	Pf3D7_14	1504777	1504849	+	TACATATTTTCCCTTTTCATTTCTCTTTTTGTATACTTTGCTTCTACAGAAATACAGAGCTATACAAATAAT	1	Intronic	72
nc-1117	Pf3D7_14	2017196	2017292	+	GAAACGAATGAAGGACAGGGAGAAGTTATATGTCTAAGATGTGGATCAGTATTAGAAGAAAATAAAATTGTTGAATCGCTAGAATTTGTTGAAAAT	2	Intergenic	96
nc-1	M76611	2570	2750	-	TATAATATTGGATCTCCTGCAAATGTTGGGTCAAAAAATAAAGTATTAAAATGTAAGTCTGATAATAACATTAATACTCCTCCAGTTAAAACCGGTAGTGTTAGCAATAACATTCCTGATGTAATGATCAATGACCATGTAGAAACACTTAATATACCAAGTGTTAATCCTTTTGCTCTT	3	Anti_mRNA	180
nc-2	M76611	2873	3004	-	CGGTAGGTATTGATATTAAAATGGTAGTCGAAGTAAAATAAGCTCTAGTATCAACTTCTAAACCAGTAGTGTACATATGATGTACCCATACTAAGCTTCCTAAAACAGCTATACATCCCATAGCAAGTATC	2	Anti_mRNA	131
nc-4	M76611	3048	3263	-	CCAAAGAAATTATCTTGAAATGCACTTACAGTTGTAAATAATCCAATAATTGCACCAATTGATAGTACAAAATGGAAATGAGCAATAACATAATATGTGTCATGTAATGCTACATCAATGGCAGCATTACCTAATATAACTCCAGTAGTACCTCCAAATGTAAATGTACATATAAATAATAATGACAATAATGAAGAGCTGTGTATCATACCAAA	4	Anti_mRNA	215
nc-5	M76611	3560	3631	-	GCTAAAAATACACCTGTTATAATTTGAATAAAAAATATTATTCCTAAAAGGAATCCGTAATTCCATAAAAA	1	Anti_mRNA	71
nc-7	M76611	3873	4060	-	AAAAATATATGTATAAATACAATACATAATCCAATAAATGGTAAGATAAAATGTAGTACAAAAAATCGTTTTATTGTAGGATCACTCACAGTATATCCTCCACATATCCAAATTACTGCTACTGGAATAGAGGATAACAAGTTAGTAATTACAGTTGCACCCCAATAACTCATTTGACCCCATGGTA	6	Anti_mRNA	187
nc-8	M76611	4647	4715	-	ATATTTTCCAATCATAGTACATAATTATAACCTTACGGTCTGATTTGTTCCGCTCAATACTCAGAAAT	1	Anti_known_nc	68
nc-9	M76611	4729	4879	-	TAAACCAGAACTTCTTTAACTTGCCAACTCCCTATCATGTCTTGCTAACGGCTTGTACGGTAATAATATCGTTATAGTTTTTGGCGGCTGAGCATGTAAATCCGATTGATACTGTAATATACTATATATCGAAGCATCCATCTACAGCTA	2	Anti_known_nc	150
nc-10	M76611	4889	4970	-	CCGAACATTTATCGATAAGTATAAATAGTAAAACCAATCAAGGTGTACTACAAATATCCCATACATCCTAACATTAATAAC	1	Anti_known_nc	81
nc-11	M76611	528	623	+	ATTAACTATGGATAGCTGATACTATCAATTTATCATTACTCAAGTCAGCATAGTATATATGAAGGTTTCTATGGAAACACACTTCCCTTCTCGCC	2	Anti_known_nc	95
nc-12	M76611	1203	1282	+	TTAATGGATATGGTGATAAACTAAAATGTAATATACCCCAAAAATATGTAAAGAATAATAAAGCTTCTGATATTATGAT	1	Anti_mRNA	79
nc-13	M76611	5284	5376	+	TCGTACTTCCACTACCAGAATATACTCTCCTGTTCTAAAATTCTAGGATTTTTCGCGTTTTTTCAGGAGAAATCCGTATATCGATGTCTTTT	1	Anti_known_nc	92
nc-14	M76611	5437	5895	+	CAGCAGCCATTTTTGGTTCAGCTACAAGTTCACTGTCAACTACCATGTTACGACTTCGCACCGACTGTTTCTTTTACCTCACGAGTCGATCAGGAAGGTTTCATCCTTAAATCTCGTAACCATGCCAACACATAAGAACTTTTAGGGAAGTTAAGGTGCTCAGGGTCTTACCGTCGGGCCGTATGATTCCACATATTCATGGATAATTCTATTTATTAGGAGTCTCACACTAGCGACAATGGGGAAGTCGTTACACCGTTCATGCAGGACGGAGATTACCCGACAAGGAATTTTGCTACCTTAGGACCGTTTAAAATACAGCCGCCGTTTATCATTGATGCCGGGCAGATGTCAGTAACTTGAAATATTCATCAGAATTATCAGTGACTTGTGTTGTAA…	22	Anti_known_nc	458
nc-1136	PFC10_API_IRAB	4972	5964	-	TATATAAACCACCATTACCTAAATAATCTCCTCTATACCAATTTTGTAATGTATAATATTTTATATAACCATAATCTTTTACTATTATTTCTACTATAGCTACATGTAATTGTGATTCTTTATATAATGAAGCTGTACATCCTTCTAAATATGATACATAAGAATATTTACCAACTATTATTAAAGTACGTTCAAATTGTGCAAAATCAGAAGAATTAGTTTTAAAATATGTTGATAAATTAAAATTACACTTTACATATTTAGGTATATAACAAAAAGATCCTTCACTAAATATTATTGAATTAATATTAGCAAAAAAATTATCTTTATAAGAAATAATAGTACCTAAATATTTTTTTATTAATAAAGGATATTTAAATATAATATCAAATAAAGGTA…	2771	Anti_known_nc	992
nc-1137	PFC10_API_IRAB	6011	6089	-	ACTAATAGAAAATTTACCTTTTAAAATAGTAGAAGGGTATTTCCATGTTATAATCGAACCTACTTCAACTTGTATCCA	1	Anti_mRNA	78
nc-1139	PFC10_API_IRAB	32139	32229	-	ATAAAACTTAGAAGGTTTTTATTTTATCCATTAAATTATAGATTTTTAAGTAATATTGGATTCGAACCAATGGTCTTCTGTATGTAAAGC	2	Intergenic	90
nc-1140	PFC10_API_IRAB	2003	2093	+	ATAAAACTTAGAAGGTTTTTATTTTATCCATTAAATTATAGATTTTTAAGTAATATTGGATTCGAACCAATGGTCTTCTGTATGTAAAGC	2	Anti_known_nc	90
nc-1141	PFC10_API_IRAB	16857	16925	+	CCAACATAACCAGGAGGTGAACCTATTAATCTAGAAATAGAATGTTTTTCCATATATTCACTCATATC	1	Anti_mRNA	68

## Sheet: Table S2
Table S2. Novel is-ncRNAs with predicted structure
Name	Predicted Category
nc-3	H/ACA box snoRNA
nc-83	H/ACA box snoRNA
nc-137	H/ACA box snoRNA
nc-240	H/ACA box snoRNA
nc-298	H/ACA box snoRNA
nc-355	H/ACA box snoRNA
nc-356	H/ACA box snoRNA
nc-423	H/ACA box snoRNA
nc-485	H/ACA box snoRNA
nc-480	C/D box snoRNA
nc-591	H/ACA box snoRNA
nc-578	H/ACA box snoRNA
nc-18	H/ACA box snoRNA
nc-618	H/ACA box snoRNA
nc-594	sca RNA
nc-595	H/ACA box snoRNA
nc-349	H/ACA box snoRNA
nc-683	H/ACA box snoRNA
nc-717	H/ACA box snoRNA
nc-757	H/ACA box snoRNA
nc-803	H/ACA box snoRNA
nc-269	H/ACA box snoRNA
nc-494	Novel Class 1
nc-590	Novel Class 1
nc-771	Novel Class 1
nc-1098	Novel Class 1
nc-685	Novel Class 1
nc-656	Novel Class 2
nc-769	Novel Class 2
nc-520	Novel Class 2
nc-642	Novel Class 2
nc-746	Novel Class 2
nc-697	Novel Class 2
nc-741	Novel Class 3
nc-887	Novel Class 3
nc-915	Novel Class 3
nc-113	Novel Class 3
nc-1108	Novel Class 3
nc-284	Novel Class 4
nc-390	Novel Class 4
nc-275	Novel Class 4
nc-670	Novel Class 4
nc-584	Novel Class 4
nc-692	Novel Class 5
nc-111	Novel Class 5
nc-973	Novel Class 5
nc-627	Novel Class 5
nc-198	Novel Class 5
nc-661	Novel Class 6
nc-760	Novel Class 6
nc-351	Novel Class 6
nc-713	Novel Class 6
nc-365	Novel Class 6
nc-90	Novel Class 7
nc-579	Novel Class 7
nc-480	Novel Class 7
nc-672	Novel Class 7
nc-666	Novel Class 7
nc-968	Novel Class 8
nc-622	Novel Class 8
nc-217	Novel Class 8
nc-836	Novel Class 8
nc-191	Novel Class 8
nc-465	Novel Class 8

## Sheet: Table S3
Table S3. Novel is-ncRNAs with novel internal motifs
Name	Lowest p-value	Novel Motifs
nc-1015	2.11e-12	IM1
nc-269	6.48e-18	IM1
nc-271	6.48e-18	IM1
nc-273	6.48e-18	IM1
nc-274	6.48e-18	IM1
nc-276	1.65e-28	IM1
nc-277	7.83e-25	IM1
nc-279	1.65e-28	IM1
nc-280	4.99e-30	IM1
nc-282	1.65e-28	IM1
nc-283	5.18e-27	IM1
nc-285	1.27e-16	IM1
nc-348	6.48e-18	IM1
nc-349	6.48e-18	IM1
nc-660	8.66e-24	IM1
nc-667	2.81e-26	IM1
nc-671	3.6e-22	IM1
nc-758	2.36e-12	IM1
nc-276	2.52e-32	IM2
nc-277	2.52e-32	IM2
nc-279	2.52e-32	IM2
nc-280	2.52e-32	IM2
nc-282	2.52e-32	IM2
nc-283	2.52e-32	IM2
nc-285	7.22e-23	IM2
nc-660	2.52e-32	IM2
nc-667	2.52e-32	IM2

## Sheet: Table S4
Table S4. The 60 novel is-ncRNAs confirmed by RT-PCR
Name	Chr	Start	End	Reads Number	Strand	Sequence	type	Length (nt)
nc-17	Pf3D7_01	182593	182666	8	+	AGAATTATATATCAATGATAAATCGGATTAGAGTTTGTTCACATGTATGATCTATGTCCAAAATAATTTTTTT	Intergenic	73
nc-36	Pf3D7_01	480698	480788	3	-	TAACCTGTCTCACGACGGTCTAAACCCAGCTCACGTTCCCTATTAGCGGGTGAACAATCCGACACTTTGAGACTTCTGCGTCCCAATGAT	Anti_known_nc	90
nc-39	Pf3D7_01	604818	604921	3	-	GCAGTCTTAAGTGCCGTAGTTTTCCACGCACTTAGTCCAAGTTCAGCAATTCCTGCTAATACTCCTGAAGAGGGTGCAACAATCCCTCCCAAATTTTGTGTAC	Anti_mRNA	103
nc-6	Pf3D7_01	50944	51115	4	-	CAATAACAGCATTAGTACCTGCCAAATGTCCTGCTTTAAGACCTGCTGCTGCACCTGCTTGTTTAGCTAATTCCATAGCCGCTGCAATTTCTGTAGTTTTCCACACACTTAGCGCAGCTTCAGAAATTCCTGCTAATACTCCTGAAGAGGGTGCAACAATCTTTCCCAAAT	Anti_mRNA	171
nc-72	Pf3D7_02	719934	720046	3	+	TTGTCATTTTATTATGTACTCAGCATATAGGGGGGTCGAGGTCTCCTGTATATCATAGGAACGTTTTATTTAATGATACATTTATACCCTTTCTTTTGATATATATAGACAT	Intergenic	112
nc-65	Pf3D7_02	569964	570132	1	+	TGATATGTTTGTATTCATATTATTCATTGATGTTGGTATTACTGAATTAAGATTAGATGTTGGATAATTCTTTGTAGTAGTTGCGATGGATGATCTACTATTCATTGTATTGTTAATAATTTGTGTATGAAATTTGGTTGGTGGTACTGAAGGTGGTGGTTGTATGGA	Anti_mRNA	168
nc-50	Pf3D7_02	273750	274204	4	+	TTGAAGCAATATTACTAGAGTTATTTAAGAGGGATGTTGCTGCTCCACAGTTTTCTTTGTTACCATCGGTACATTCTTTTTGACTATCAGAAGTATTTTGTGGATGATTATTTCTAGAACCATGCATATGTCCATGTTGTCCTGTACCTTTATTCTCTGGTGCAGATTGTAATTCGGGGGATTCAGTTTGTTCGGCTGTTGGAGCAGAATTTTCAGCTTGTTCAGGTTGTGCAGTAGGACTTTTAGTGTCTGCATCTTGAGTGGGTGGAACATTTGATTTAGTTTGAGAGTCTTGTTGAACATTTGAGTTATTTTGAGTTTCTTTATTTGCTTGATTTGGTTCTTGAACTTCTCCTTTACCTTTTGGATTTGTTTCGGCATTTTTATGATTTGGATTTT…	Anti_mRNA	454
nc-83	Pf3D7_03	9817	10018	3	+	AGGTACGCCAACATGGATGTGTCTATCATATAGTCCGTGATCAACTATACATACTACGTGGTACCACATGGTGTCTACATCACACGCGTGGTGTTTAATCACCATTTTTTCATTGTACCCAATTTTCCCCTAGCACTTTTGGTGCACAATTCACATGCACTTCAAAGCATTTGATGATTATGATGTTGCACACACGATGTT	Intergenic	201
nc-165	Pf3D7_04	617172	617246	1	+	GGGAATTCGATTTTTCTATCTAATCTTCCTGGTCTTAATAAAGCAGGATCTAAAGTATCTGCTCTGTTAGTAGC	Anti_mRNA	74
nc-230	Pf3D7_05	681429	681507	3	+	TTAAAACTTGTTTAACCTTAATTTGCTGTCCAAATATGATGAGGCATATCCTCTTGAATGAATTTCTTTATCTTCCAC	Anti_mRNA	78
nc-239	Pf3D7_05	962200	962284	6	-	ATAATTTCTGGATTATATCAATATAACGGACAAGAGTTGATACTGTTCATATATTATATGTTTGCGGATCATATAAATGCATAA	Intergenic	84
nc-234	Pf3D7_05	809231	809333	1	-	ATGAAAAATATAAAACATATAAGGTAATATATAATATATACATATATTTATATACATATATAATATCATATCATAGCATTCCTCATGAATCCTATTCGAAAT	Intergenic	102
nc-265	Pf3D7_05	1295656	1295781	3	-	AAAAAATATAATAAAATTCATCAGTAGGGTAAAACTAACCTGTCTCACGACGGTCTAAACCCAGCTCACGTTCCCTATTAGCGGGTGAACAATCCGACACTTTGAGACTTCTGCGTCCCAATGAT	Anti_known_nc	125
nc-245	Pf3D7_05	1069158	1069285	24	-	TCAGCTTCGAATTTCCCTAAATAAGAAAAAATCATTTACTAATGTTGTTGATGGAAGGTTTAGCCAACTATCCCTCGTTGTATAATGGGATGTCAATTTTCGATCCGTGTATCTCATAATTTCATCA	Anti_mRNA	127
nc-208	Pf3D7_05	240463	240609	1	-	TAAAATGATGCTCGATATAAAAGGCCACCGTGTGTGTAAAATGATGCTCCTTATAAAAGGTCATCGTGTGTGTAAAATGATGCTCTGTATAAAAGGCCATCGTGTGTGTAAAATGATGCTCCTTATAAAAGGTCATCATGTGTGTA	Intronic	146
nc-243	Pf3D7_05	1023738	1023891	2	-	GAACATTGATATATTAATTTGATCATTTTAATTTTATACATATGAATTAAAATGTATACAATGTTCGAATAATAAAGTTATCAAATATATGCTCAAGAAAAAATAAGGAAATAGAAAATGTGACGAGTGATGTTGTTTATGTTACCTTTAAAT	Intronic	153
nc-268	Pf3D7_06	15197	15268	1	+	GTGTACAACTGCATACTTGCAGCTTCTATAGCTTCCTTTTCTGCTGTTTCAAATGCTGCTGTAGCACTTTC	Anti_mRNA	71
nc-292	Pf3D7_06	598004	598079	1	+	GTACTATATATTTTTTTTCTTACCCGAATAAATGAGAAATAAATGATGACATTCCAATTGAAAAGGCTCGAATGT	Anti_mRNA	75
nc-275	Pf3D7_06	136621	136703	2	-	TATAAGAACCCTTCAAATTATGTAGCGGCTTATGTTCACCAAAAAAGAAAAAAGAAAAATAATTTCCCGATCACGATAAAAT	Intergenic	82
nc-298	Pf3D7_06	747831	748030	60	+	TAATGGCTTCTAGTGAAACCTTATAAGTTTTTTTAGTTTACAGTTCAACATAAAAAATGTATACTTTTTATTAATTTCATATTATACTTTCCATTTAGACTTTTATCCGTTTTCTTCTCACTTTAAGAACAAAAAGGAAATAAAAGTAAAACAGAAAGCAGAAAAAAATAAAATAATAAAGCGAATAGGGAAAAAATTA	Intergenic	199
nc-410	Pf3D7_07	1360625	1360710	1	-	GAAGTGTATCAGATAATTCAGGCTCATCGACTGAAGTAGACAATGCTTGTTTATTGTGGCCTTCTTCATGTCTACTTTCTTCTGT	Anti_mRNA	85
nc-350	Pf3D7_07	97149	97240	1	-	TATATGTACTACTACTTTCTGGTATATTATTATTTGTATTGGTATTTTCTGAATTATACTTTGTATTTACATTTGTTCCGGATTTTTTACT	Anti_mRNA	91
nc-379	Pf3D7_07	917652	917784	10	-	ATGTTTTATGTACAGTGACATCTTTTTAAAGTTTCATGTGAAATGATAAGAAGCACTATGAAAAGTGCGGTTCATGAAAAAAGAAAATGATAAAATATATATAATTTGAATATATAATGTAACAATGTTATA	Intergenic	132
nc-489	Pf3D7_08	1288714	1288789	1	-	ACCCAATTGCTGTACCAATTGTCTGAACCAACTAATCCTCTCGTACCAAGTTGGATTACTGTCACAATACTATAT	Intergenic	75
nc-435	Pf3D7_08	314158	314238	1	+	TAATGCTGACAAATTATAACTTGAAAGACCACCATGGATGTGCGCTTAGATCTTTCAAGTTCAACTTCTTTCTCTGTTCT	Anti_mRNA	80
nc-442	Pf3D7_08	417681	417811	3	+	TGCATTTGTTCGTTTTTTATTTATTTCTTCATTTATTAAATCCATATCATCTAATGTATTACCAGACGACGTTCCTAAACTTCCGGAAATTCCTTCTCCTCTGTTTACATAATATTTTACGTCCCCTAAT	Anti_mRNA	130
nc-485	Pf3D7_08	1287778	1288039	8	-	GATTTTACCAAGCCCTTTCCCTTGGTTGTGGTTTCGCTAGATCGCAAGTAGGGACAGTAGGAATCTCGTTAATCCATTCCTGATGGTCCTTTTTATCGACCATACATTTTTGGCTACCTTAAGAGAGTCATAATAGTTACTCCCGCCGTTTACCTGCGCTTAATTGAAATTTTCATCAACTTGACATTCAAAGCACTGGGCAGAAATCACATTGTGTTAATACCAGTTATAGCTTTTCACAATGCTATGTTTTTATTAAAC	Intergenic	261
nc-423	Pf3D7_08	98470	98739	8	+	CGAGCCACATATATACCAAACGTACATATGTGCAAGCATAAACCCTGCTTCTCTTTCCCATAAGCAGGGATTTTTATATTTCGACTCTTATAAGTCTAAAAACCTCTAACCATTTATTATGCTACCTCTTAAACATGAATACGAACTCAATAAAAAAATTGCGAACGTATACAATGTCTAGTACTATGTAACGTCATAATCGTGAGATTATGAGGCCTAAGGTAAAATTAATTAACACGTTGCTTTTCTCCCTCCATAGTACAATTATA	Intergenic	269
nc-558	Pf3D7_09	1008287	1008365	1	-	TGTATTAGGTATTTTTAAGCATTTCATACCAAAAGAATGTCTCCATTCATAAAAATGTTTTTCGAACGTGGCTCTTCC	Anti_mRNA	78
nc-552	Pf3D7_09	863172	863253	1	+	TTAATCACATACCTGTTACCAAGGTATAGGACACAGTCCAAATATGAACATAAAAATTTTATTGCATATCCACTCTTTTTC	Anti_mRNA	81
nc-569	Pf3D7_09	1264943	1265036	1	+	TATACCCTTTTAATTTATTATTATTATTATTATTATTGTTATTATTTTTATATATTTATATTTGTGCTTCCTTATTTTTATGCCCCTTCACAT	Anti_mRNA	93
nc-566	Pf3D7_09	1202143	1202274	1	-	TAATAGTGAACAAGTAATTTCGTACTCTGTGTTTTAAATCAGCGTAAGATTTAGCATCTGAATCGCTTGCATCAGCTGGAGGGCTTGCACCAGATGAAGTATTTGAACGAGGTAAAGTGTTTGAACGAGAT	Anti_mRNA	131
nc-532	Pf3D7_09	562436	562572	2	-	TCATTGTGCAATTTATATATCTACATAATTATATTTTTCCAAATAGGGGAAAATAAAAACTACACAACCTGTTCATTTTTATATATTCTTTTATGCAATCATAAATTGAGCCGTATTTCACGAACTTTTCAGAGAA	Intergenic	136
nc-587	Pf3D7_09	1481504	1481659	2	+	AATACCGGCCGCAGCACCCTCAGCTATAGCTTTGTCAATAGCGGCAGCCATGGCAGAATGTAGCCATCCTGCATACCCTGAACCACAGACCAACCCCCACCAGGGTGCAATCGCTGCCATGTTTTTACCACAATTAAGACAAAACTTTTCTGTTT	Anti_mRNA	155
nc-591	Pf3D7_09	1535256	1535474	1	+	AAAAATGTGTGTGCAAAGTTATAGTAATGAAATGCCTTCAAGTGCATGTCAATTGTGCAAGGAAAGTGCTAGGGGAAAATTGACTATGAAGGAAAAAGCAGTTGCACACAAAATATAGACATAGTTGGACACATATAGTACCATTTTGTATGTATAGTTGATCATGGACTATATGATGGAACACTCGAAATTGGTGTACCATATTTTGATGACGTTGT	Intergenic	218
nc-506	Pf3D7_09	43042	43502	8	+	TCTGACAAATAGCATATTTAGCGTCTACTACACCTATGCTTCTTTGTATAGCTTCATCAGTAGCCTTTTTTACAGCCATTCCAGCAGAAACTTCGGCCTCTGATACCACAGTTTTTACAGTCGATTCTATAACTGTTCTCGATGAACCTTGGCTTGCATGAGGTAATTTTTTCGATACCAACGTGCAAATAGGATCACTAACGCTAGGAAGATGGACAGAGCCAGATGGTATACATGTCGTGTTATAATGAGAATAAACTTTTTCAGAAATGACAGACACTTTCATATAATTTTCTACATCAATAAATGATTCAAATCGATGAACACGTAGAATTGATACACCAAATTCTTTTTCTATTCCTTCAATGACTGCGCTCTTAAATGCCGTAGCACCCTTAG…	Anti_mRNA	460
nc-681	Pf3D7_10	1680698	1680774	1	-	ACAACGTCATTAAAATATGGTACACCAATTTCGAGTGTTCCATCACATAGTCCATGATGAACTATACATACAAAAT	Intergenic	76
nc-616	Pf3D7_10	431959	432038	1	-	AAATATGAAGGAAAGAAAAATGCCGTCTTATTCCCCTAAACTTTGATTGTAGATAAATATTTACAAACTAGGTTTATTT	Intergenic	79
nc-668	Pf3D7_10	1329254	1329354	14	-	TTTTTTTTTAATACACTCATCAAACCTTATTGCCCCTAGCGTTTAATGGATGCCCCCTATCGGAATAAATTGAACAGATCGTTATACAAATAAACAAAAT	Intergenic	100
nc-627	Pf3D7_10	522531	522643	1	-	TTCATTTATCTCATATGATCATCCCTAAGTGTTTTAATAAGAAATAAAGAATTGTCTATATTTTTAAAAAATATAGAATAAGTCTTTGTCTCTTGCTCTCTCTATATATAAT	Intergenic	112
nc-669	Pf3D7_10	1329959	1330122	18	-	TAATCAACAAAACAAGTCTTCTCAGAAGCCAACAGAAGAAAAGACAAACCAGGTTGATCATTTTTGCCTGTGCCAACGTGAAAGAGGGAATTCCCTAGCATCTATATATACACATACCACTCTTACAAAAAAAAAGAAAGATTATATCTTTATTTTGATTTAT	Intergenic	163
nc-683	Pf3D7_10	1683834	1684239	3	-	ATTCTCTTATTTCCTAAGTGAACTATAACCTGAATCGTACCTTACTATTACTGTTTTCTTGTCCAACATAGCACTTACATGCACAATAATGTCCAACATAAGTCATTTACTACTACTTTGTTGACTTAGTTCATCATTATCTCACTTATAACGTCATCTACTAACATCATCTTACCTAAAAAGTACTAATTCCATACCCAATTACTACTTATTATTGTCATATGTTGCACTTAGATGCACAAACATGTCCAAAATAACTCATTTACTACTTCTATCCTCACATATATCATCATTATTGTACTTCTTGGGTCAATTACTATCATCAACTTACCCAACTACTACCAATTTTATGTCCTACGATGCACTTAGATGCACAATAATCACTAACATAACTCATTT…	Intergenic	405
nc-641	Pf3D7_10	657931	658525	1	+	ACTACCATCTCCTTCTTTAGAAGATACAAATGTTTTGAACATTTCTTGAACCCTACCACCTTCTTTATTATAACCATGTGTAGGTATAGAAGTTAATTTCCAATCAGAATATTTGACTCCATTTATATAATAATTATCTGAATTTTCTAACATATTGCATAAGGATTTTTTACCTAAATTCCAATTATATATATATTTAGAATTTAAATTGTTTATATTATTTTCATCTTCATGTATGATATCATCATAACTCCTGTCAGAATTATAGTCATTAACTATTTCTAATCTATCTTTATTTAAACATTTTATAAAACGATTTAAATTATCCTTAAGTTCAATTTTAGTTAAGGCTCTTTTTATTTTATTAGTACGAGGCCTATATTTATTCCATTTCTCTTT…	Anti_mRNA	594
nc-716	Pf3D7_11	381168	381293	1149	+	ATTCTTATCAGATTATGCGATTTTCTACAAATAAAAGTTCTCTCACTTTTTTCAGTCCGCCCATCGCTCAAAAGTTATTCATCATTTTAAGAATTAACGTATTTTAAGAACTACCAATGGAATAA	Anti_known_nc	125
nc-759	Pf3D7_11	1459035	1459171	3	-	AAGTACCTGTAAAGATCTTGTATGAGTTATTTGGAATAGTAGAATATATGTGATGACCTGGGGCTAAAATGTGCACACTCTTGTGTCCATAATTTGAGAACGGAGAAATTTCAAAATTTCTGCTAATGGAGGCCAC	Anti_mRNA	136
nc-717	Pf3D7_11	400333	400480	1	+	TATATATCTATGTAATGGCCTTCCGTAATAATAGCCTTCTGAACATTTACATATTTCAACGATTATTTTTAATATAGTTGATATTATTGTTTTTGTTTGAATATATGGTAATAACATAAATTTATAATTTTGTTTTTAAATGTGTGC	Intergenic	147
nc-701	Pf3D7_11	206651	206803	2	+	AAGAATCAATTAATTATATATTCTATTAATTTTTTGTAATTCTCAAGAGGGTATACACTATCAAAGTTTCCAGCCCTTTTCCAATAACAAAAATATAAAATAAATGAGAATGTATAAAAATATCTATTAATGTTGTGACACTCAGGTTTCCT	Intergenic	152
nc-883	Pf3D7_12	1874079	1874156	2	+	TTAAATACCTCTTCTTCAATGATGTCTTCTAAAGGTGTTTCGTCTTTTTCTGCTTCCGTTGGTTCTTGTTTTTTTAA	Anti_mRNA	77
nc-858	Pf3D7_12	1452902	1453000	1	-	ATCATTAATGCTCTACCTTTAGGATCAACAGCAATATATTCCCCTGGGATTATTCGTCTGATACCTGTCTTTCCATATGTTTCACAATGTACTCTAAC	Anti_mRNA	98
nc-1022	Pf3D7_13	2266239	2266309	1	+	AACAGAAACATTCTTTACGTTAAAACCAATGTTGTCTCCTGGTCTAGCTTCTTCCAAAACTTCCTTGTGC	Anti_mRNA	70
nc-1057	Pf3D7_13	2892306	2892382	1	+	CCTGCGGATCACCGCTACCTCCTTGCGGCGCCATTTTAACACCACCATTACATTATGTCATGTCATACATATATTT	Anti_mRNA	76
nc-911	Pf3D7_13	91475	91573	1	+	CATTCCTTAAACCATCTTAAAAATTGAGGAATCTTTTGAAACTTATCATAATCTTTACACGTTTCCTTATTTTTAAGTACTGCTGACATTACTTTCCA	Anti_mRNA	98
nc-1038	Pf3D7_13	2623813	2623928	1	-	AATTTCTTCCTCCTCATCATCTTCATCTGACTCATTTGATTTATCAGATGAATTATTTTTCACTCCCATATGTTCATATGCCTTCTCATCACTTAAAACCTTTTCCCTACAAAAT	Anti_mRNA	115
nc-1014	Pf3D7_13	2064059	2064179	12	+	TACATATATACACAATTTGAATATTAAGATGTTCAGATTAATAAAAATTTTATAAAAACAGTTGAGGTAAAAAATAATATCAACATTGCATATACTGAATGTGTTTCTTCTATTTTTCTT	Intergenic	120
nc-994	Pf3D7_13	1698219	1698342	26	-	GAACAACTAAAAATATATGCTTGTGTGTGTATTTATCTAATACGTGTATAATACAACAACTGCATATTATGCATCGGGATACAGTAAATATATACTAACATGGAGGTATGTGTGTGTATTTAA	Intergenic	123
nc-1005	Pf3D7_13	1951167	1951308	5	-	TAAATGGTCTTATAAATACAATCAAAAATGGTGTTATTAAATCATTAATACCTTGTACATAACCACATGCTGGATGCCTAACGGAATATATAAATAAAACATGTTCGCTCAATTGTTGTATCTTCTTATTAATAAATATAT	Anti_mRNA	141
nc-1069	Pf3D7_14	283541	283616	1	-	ATGTTTAGTACTGCATCCAATGGAATCACAATTTACACTTGGAACCCATAAATTAGCTGAACCGGTATCGAAAAT	Anti_mRNA	75
nc-1138	Pf3D7_14	2252168	2252256	3	-	TTAGTACTTTGAAGATTTAAATTATCATTGAATGTTATATATGCGAACCTAAATTTCGTTAACCCTGTAAATTTTGCGATATCCTAAT	Intergenic	88
nc-1110	Pf3D7_14	1447810	1447900	1	-	TCGAAATAAAACGAAATAAAATATTTTGATAATGATCATATTACAATTACATTCATTTGTCATGTTCACTCTCCAAATACGCATATTAAT	Intronic	90
nc-1134	Pf3D7_14	2092988	2093153	1	-	AATTTCTGTTCTTCTGATATAACAATACCTCTTCTTTTGTTCAAAACACCATACACACCACTAACAACATCTTGTGGACAACTGATATCGACAAGATAGATTGGTTCAACTAATCTTGGGAAAGCTGTTAATTCACATGCATAAATACATTTTTTACATGCAGGC	Anti_mRNA	165

## Sheet: Table S5
Table S5. Annotations of the cis-eS_ncoded sense RNAs of the novel antisense RNAs
Sense RNAs	Annotation	Description
S_nc-1083	PF3D7_1402700	pre-mRNA splicing factor, putative;
S_nc-177	PF3D7_0403800	alpha/beta hydrolase, putative;
S_nc-659	PF3D7_1016400	serine/threonine protein kinase, FIKK family (FIKK10.1);
S_nc-522	PF3D7_0936600	Plasmodium exported protein (PHISTb), unknown function (GEXP05);
S_nc-768	PF3D7_1204600	cytidine/deoxycytidylate deaminase, putative;
S_nc-1118	PF3D7_1451000	conserved Plasmodium protein, unknown function;
S_nc-194	PF3D7_0424100	reticulocyte binding protein homologue 5 (RH5);
S_nc-1050	PF3D7_1437600	conserved Plasmodium protein, unknown function;
S_nc-909	PF3D7_1341000	tRNA Arginine;
S_nc-359	PF3D7_0703500	erythrocyte membrane-associated antigen;
S_nc-720	PF3D7_1148900	probable protein, unknown function;
S_nc-181	PF3D7_0406500	conserved Plasmodium protein, unknown function; PF3D7_0406500	conserved Plasmodium protein, unknown function;
S_nc-417	PF3D7_0807200	conserved Plasmodium membrane protein, unknown function;
S_nc-710	PF3D7_1136900	subtilisin-like protease 2 (SUB2);
S_nc-814	PF3D7_1252600	lysophospholipase, putative;
S_nc-1132	PF3D7_1471500	conserved Plasmodium membrane protein, unknown function;
S_nc-696	PF3D7_1121400	WD domain, G-beta repeat-containing protein;
S_nc-647	PF3D7_1022500	citrate synthase, mitochondrial precursor, putative;
S_nc-975	PF3D7_1325000	U6 snRNA-associated Sm-like protein LSm6, putative (LSM6);
S_nc-1112	PF3D7_1444800	fructose-bisphosphate aldolase (FBPA);
S_nc-193	PF3D7_0423600	conserved Plasmodium protein, unknown function;
S_nc-346	PF3D7_0628100	HECT-domain (ubiquitin-transferase), putative;
S_nc-384	PF3D7_0704900	peptide chain release factor, putative;
S_nc-748	PF3D7_1138400	guanylyl cyclase (GCalpha);
S_nc-373	PF3D7_0723300	conserved Plasmodium protein, unknown function;
S_nc-793	PF3D7_1230700	protein transport protein Sec13, putative;
S_nc-32	PF3D7_0102500	erythrocyte binding antigen-181 (EBA181);
S_nc-343	PF3D7_0627500	4-methyl-5(B-hydroxyethyl)-thiazol monophosphate biosynthesis enzyme;
S_nc-738	PF3D7_1121200	conserved Plasmodium protein, unknown function; PF3D7_1121200	conserved Plasmodium protein, unknown function;
S_nc-167	PF3D7_0423500	glideosome associated protein with multiple membrane spans 2 (GAPM2); PF3D7_0423500	glideosome associated protein with multiple membrane spans 2 (GAPM2);
S_nc-427	PF3D7_0814900	Fe-superoxide dismutase (FeSOD);
S_nc-603	PF3D7_1021600	deoxyribose-phosphate aldolase, putative;
S_nc-615	PF3D7_1038400	gametocyte-specific protein (Pf11-1);
S_nc-815	PF3D7_1252700	Plasmodium exported protein (PHISTb), unknown function;
S_nc-868	PF3D7_1300500	rifin (RIF);
S_nc-396	PF3D7_0718800	conserved Plasmodium protein, unknown function;
S_nc-727	PF3D7_1107400	Rad51 homolog (RAD51);
S_nc-747	PF3D7_1134100	protein disulfide isomerase (PDI-11);
S_nc-1049	PF3D7_1432100	conserved protein, unknown function; PF3D7_1432100	conserved protein, unknown function;
S_nc-1066	PF3D7_1455800	LCCL domain-containing protein (CCp2);
S_nc-1082	PF3D7_1477500	Plasmodium exported protein (PHISTb), unknown function;
S_nc-163	PF3D7_0422700	eukaryotic initiation factor, putative;
S_nc-361	PF3D7_0706700	DNA mismatch repair protein, putative (MSH2-2);
S_nc-366	PF3D7_0717400	queuine tRNA-ribosyltransferase, putative;
S_nc-367	PF3D7_0718400	mitochondrial ribosomal protein S8 precursor, putative;
S_nc-582	PF3D7_1008000	inositol polyphosphate kinase, putative (IPK1);
S_nc-682	PF3D7_1105700	conserved protein, unknown function;
S_nc-707	PF3D7_1132800	aquaglyceroporin (AQP);
S_nc-765	PF3D7_1200400	erythrocyte membrane protein 1, PfEMP1 (VAR);
S_nc-779	PF3D7_1216700	perforin like protein 2 (PPLP2);
S_nc-8	malmito_rna_RNA4	; malmito_rna_RNA5	;
S_nc-907	PF3D7_1339100	tRNA Methionine;
S_nc-916	PF3D7_1344800	aspartate carbamoyltransferase (atcasE);
S_nc-93	PF3D7_0302500	cytoadherence linked asexual protein 3.1 (CLAG3.1);
S_nc-943	PF3D7_1364100	cysteine-rich surface protein (Pf92);
S_nc-1141	PFC10_API0060-1	molecular chaperone (Clp (C?))
S_nc-204	PF3D7_0508000	6-cysteine protein (P38);
S_nc-320	PF3D7_0603900	conserved Plasmodium protein, unknown function;
S_nc-734	PF3D7_1116000	rhoptry neck protein 4 (RON4);
S_nc-865	PF3D7_1251300	thymidylate kinase (TMK); PF3D7_1251300	thymidylate kinase (TMK);
S_nc-988	PF3D7_1341800	conserved Plasmodium protein, unknown function;
S_nc-1067	PF3D7_1457600	conserved Plasmodium protein, unknown function;
S_nc-286	PF3D7_0601900	conserved Plasmodium protein, unknown function;
S_nc-377	PF3D7_0728200	actin-like protein, putative (ALP3);
S_nc-436	PF3D7_0822600	protein transport protein Sec23 (SEC23);
S_nc-592	PF3D7_1015900	enolase (ENO);
S_nc-790	PF3D7_1225800	ubiquitin-activating enzyme E1 (UBA1);
S_nc-804	PF3D7_1239500	DNA gyrase subunit B (GyrB);
S_nc-896	PF3D7_1331400	CPW-WPC family protein;
S_nc-899	PF3D7_1332100	conserved Plasmodium membrane protein, unknown function;
S_nc-1126	PF3D7_1434000	CCR4-associated factor 16, putative (CAF16); PF3D7_1434000	CCR4-associated factor 16, putative (CAF16);
S_nc-126	PF3D7_0308900	splicing factor 3B subunit 1, putative (SF3B1);
S_nc-574	PF3D7_0937800	erythrocyte membrane protein 1, PfEMP1 (VAR);
S_nc-863	PF3D7_1248900	26S protease regulatory subunit 8, putative;
S_nc-1029	PF3D7_1410200	cytidine triphosphate synthetase;
S_nc-1043	PF3D7_1429800	coatamer beta subunit, putative;
S_nc-1045	PF3D7_1407900	plasmepsin I (PMI);
S_nc-1056	PF3D7_1444000	conserved Plasmodium protein, unknown function;
S_nc-219_1	PF3D7_0500100	erythrocyte membrane protein 1, PfEMP1 (VAR);
S_nc-219_2	PF3D7_1300100	erythrocyte membrane protein 1, PfEMP1 (VAR);
S_nc-238	PF3D7_0519100	mitochondrial ribosomal protein L14 precursor, putative;
S_nc-25	PF3D7_0104700	transporter, putative;
S_nc-369	PF3D7_0721700	secreted ookinete protein, putative (PSOP1);
S_nc-495	PF3D7_0911300	cysteine repeat modular protein 1 (CRMP1);
S_nc-508	PF3D7_0930400.1	conserved Plasmodium protein, unknown function; PF3D7_0930400.1	conserved Plasmodium protein, unknown function; PF3D7_0930400.2	conserved Plasmodium protein, unknown function; PF3D7_0930400.2	conserved Plasmodium protein, unknown function;
S_nc-589	PF3D7_1014700	prohibitin, putative;
S_nc-775	PF3D7_1211700	DNA replication licensing factor MCM5, putative (MCM5);
S_nc-800	PF3D7_1235600	serine hydroxymethyltransferase (SHMT);
S_nc-1022	PF3D7_1357000	elongation factor 1-alpha;
S_nc-1090	PF3D7_1412800	N-myristoyltransferase (NMT);
S_nc-1096	PF3D7_1420800	dynein-associated protein, putative; PF3D7_1420800	dynein-associated protein, putative;
S_nc-1125	PF3D7_1433800	conserved Plasmodium protein, unknown function;
S_nc-173	PF3D7_0401800	Plasmodium exported protein (PHISTb), unknown function (PfD80);
S_nc-328	PF3D7_0621100	conserved Plasmodium protein, unknown function;
S_nc-41	PF3D7_0108000	beta3 proteasome subunit, putative; PF3D7_0108000	beta3 proteasome subunit, putative;
S_nc-648	PF3D7_1022700	phospholipid scramblase 1, putative;
S_nc-745	PF3D7_1131900	conserved Plasmodium protein, unknown function;
S_nc-818	PF3D7_1200300	rifin (RIF);
S_nc-824	PF3D7_1204300	eukaryotic translation initiation factor 5A (EIF5A);
S_nc-848	PF3D7_1234300	DNA polymerase epsilon subunit b, putative;
S_nc-866	PF3D7_1252000	tRNA Glutamic acid;
S_nc-1023	PF3D7_1357100	elongation factor 1-alpha;
S_nc-112	PF3D7_0319400	kinesin-8, putative;
S_nc-236	PF3D7_0515300	phosphatidylinositol 3-kinase (PI3K);
S_nc-249	PF3D7_0529200	sugar transporter, putative; PF3D7_0529200	sugar transporter, putative;
S_nc-251	PF3D7_0529400.1	conserved Plasmodium protein, unknown function; PF3D7_0529400.1	conserved Plasmodium protein, unknown function; PF3D7_0529400.2	conserved Plasmodium protein, unknown function; PF3D7_0529400.2	conserved Plasmodium protein, unknown function;
S_nc-415	PF3D7_0803700	tubulin gamma chain (g-tub);
S_nc-490	PF3D7_0904600	ubiquitin specific protease, putative;
S_nc-5	mal_mito_3	apocytochrome b (cyb);
S_nc-510	PF3D7_0926700	NAD synthase, putative;
S_nc-516	PF3D7_0934700	UBX domain, putative;
S_nc-712	PF3D7_1138500	protein phosphatase 2c;
S_nc-797	PF3D7_1233600	asparagine and aspartate rich protein 1 (AARP1);
S_nc-876	PF3D7_1314200	telomerase reverse transcriptase, putative (TERT);
S_nc-885	PF3D7_1324600	conserved Plasmodium protein, unknown function;
S_nc-940	PF3D7_1361800	conserved Plasmodium protein, unknown function;
S_nc-268	PF3D7_0600300	rifin (RIF);
S_nc-324	PF3D7_0615600	conserved Plasmodium protein, unknown function; PF3D7_0615600	conserved Plasmodium protein, unknown function;
S_nc-34	PF3D7_0102600	serine/threonine protein kinase, FIKK family (FIKK1);
S_nc-553	PF3D7_0920800	inosine-5%27-monophosphate dehydrogenase;
S_nc-559	PF3D7_0925700	histone deacetylase (HDAC1);
S_nc-573	PF3D7_0936500	Plasmodium exported protein, unknown function;
S_nc-629	PF3D7_1010600	eukaryotic translation initiation factor 2 beta subunit, putative;
S_nc-639	PF3D7_1015200.1	cysteine--tRNA ligase, putative; PF3D7_1015200.2	cysteine--tRNA ligase, putative; PF3D7_1015200.3	cysteine--tRNA ligase, putative;
S_nc-849	PF3D7_1234300	DNA polymerase epsilon subunit b, putative;
S_nc-87	PF3D7_0217900	conserved Plasmodium protein, unknown function;
S_nc-1028	PF3D7_1409100	aldo-keto reductase, putative;
S_nc-1052	PF3D7_1438900	thioredoxin peroxidase 1 (Trx-Px1);
S_nc-1081	PF3D7_1476600	Plasmodium exported protein, unknown function;
S_nc-20_1	PF3D7_0101500	erythrocyte membrane protein 1 (PfEMP1), exon2, pseudogene (VAR);
S_nc-20_2	PF3D7_0701000	erythrocyte membrane protein 1 (PfEMP1), pseudogene; PF3D7_0701000	erythrocyte membrane protein 1 (PfEMP1), pseudogene; PF3D7_0701000	erythrocyte membrane protein 1 (PfEMP1), pseudogene;
S_nc-248	PF3D7_0529200	sugar transporter, putative;
S_nc-303	PF3D7_0618900.1	N-acetylglucosamine transferase (GPI1); PF3D7_0618900.1	N-acetylglucosamine transferase (GPI1); PF3D7_0618900.2	N-acetylglucosamine transferase (GPI1); PF3D7_0618900.2	N-acetylglucosamine transferase (GPI1);
S_nc-411	PF3D7_0802600	adenylyl cyclase beta (ACbeta);
S_nc-503	PF3D7_0922200	S-adenosylmethionine synthetase (SAMS);
S_nc-55	PF3D7_0206200	metabolite/drug transporter, putative;
S_nc-785	PF3D7_1220300	Cell cycle associated protein, putative; PF3D7_1220300	Cell cycle associated protein, putative;
S_nc-908	PF3D7_1339900	ABC transporter (MDR family), putative (MDR5);
S_nc-1007	PF3D7_1365900	60S ribosomal protein L40/UBI, putative;
S_nc-1088	PF3D7_1411100.1	conserved Plasmodium membrane protein, unknown function; PF3D7_1411100.2	conserved Plasmodium membrane protein, unknown function;
S_nc-1105	PF3D7_1437700	succinyl CoA ligase, putative;
S_nc-179	PF3D7_0404800	conserved Plasmodium protein, unknown function;
S_nc-20_3	PF3D7_1039400	erythrocyte membrane protein 1 (PfEMP1), pseudogene;
S_nc-20_4	PF3D7_0221900	erythrocyte membrane protein 1 (PfEMP1), pseudogene;
S_nc-20_5	PF3D7_0631200	erythrocyte membrane protein 1 (PfEMP1), pseudogene (VAR);
S_nc-353	PF3D7_0632800	erythrocyte membrane protein 1, PfEMP1 (VAR);
S_nc-458	PF3D7_0808200	plasmepsin X;
S_nc-637	PF3D7_1013400	conserved Plasmodium protein, unknown function; PF3D7_1013400	conserved Plasmodium protein, unknown function;
S_nc-654	PF3D7_1028800	conserved Plasmodium protein, unknown function;
S_nc-723	PF3D7_1104000	phenylalanyl-tRNA synthetase beta chain, putative;
S_nc-753	PF3D7_1142700	conserved protein, unknown function;
S_nc-832	PF3D7_1213300	conserved Plasmodium protein, unknown function;
S_nc-862	PF3D7_1245000	conserved Plasmodium protein, unknown function;
S_nc-864	PF3D7_1250600	eukaryotic translation initiation factor 2b, subunit 2, putative;
S_nc-971	PF3D7_1323000	beta-hydroxyacyl-ACP dehydratase (FabZ); PF3D7_1323000	beta-hydroxyacyl-ACP dehydratase (FabZ);
S_nc-972	PF3D7_1323400	60S ribosomal protein L23a, putative;
S_nc-982	PF3D7_1332700	DEAD/DEAH box ATP-dependent RNA helicase, putative;
S_nc-107	PF3D7_0311700	plasmepsin VI; PF3D7_0311700	plasmepsin VI; PF3D7_0311700	plasmepsin VI;
S_nc-30_1	PF3D7_0112700	28S ribosomal RNA;
S_nc-30_2	PF3D7_0532000	28S ribosomal RNA;
S_nc-30_3	PF3D7_0726000	28S ribosomal RNA;
S_nc-443	PF3D7_0831300	Plasmodium exported protein, unknown function (GEXP13);
S_nc-70	PF3D7_0222600	rifin (RIF);
S_nc-778	PF3D7_1216700	perforin like protein 2 (PPLP2);
S_nc-786	PF3D7_1220600	conserved Plasmodium protein, unknown function; PF3D7_1220600	conserved Plasmodium protein, unknown function;
S_nc-807	PF3D7_1246000	conserved Plasmodium protein, unknown function;
S_nc-207	PF3D7_0512700	orotate phosphoribosyltransferase (OPRT);
S_nc-341	PF3D7_0626300	3-oxoacyl-acyl-carrier protein synthase I/II (FabB/FabF);
S_nc-449	PF3D7_0801100	28S ribosomal RNA;
S_nc-527	PF3D7_0902300	serine/threonine protein kinase, FIKK family (FIKK9.4);
S_nc-621	PF3D7_1003800	U5 small nuclear ribonuclear protein, putative;
S_nc-754	PF3D7_1146000	nucleolar preribosomal assembly protein, putative;
S_nc-989	PF3D7_1342000	40S ribosomal protein S6, putative;
S_nc-1054	PF3D7_1438900	thioredoxin peroxidase 1 (Trx-Px1);
S_nc-1065	PF3D7_1455200.1	methyltransferase, putative; PF3D7_1455200.1	methyltransferase, putative; PF3D7_1455200.1	methyltransferase, putative; PF3D7_1455200.2	methyltransferase, putative; PF3D7_1455200.2	methyltransferase, putative; PF3D7_1455200.2
S_nc-1077	PF3D7_1474900	trailer hitch homolog, putative (CITH);
S_nc-141	PF3D7_0405600	conserved Plasmodium membrane protein, unknown function; PF3D7_0405600	conserved Plasmodium membrane protein, unknown function;
S_nc-154	PF3D7_0416400	histone acetyltransferase, putative (HAT1); PF3D7_0416400	histone acetyltransferase, putative (HAT1); PF3D7_0416400	histone acetyltransferase, putative (HAT1);
S_nc-509	PF3D7_0932000	conserved Plasmodium protein, unknown function; PF3D7_0932000	conserved Plasmodium protein, unknown function;
S_nc-677	PF3D7_1104400	conserved protein, unknown function;
S_nc-694	PF3D7_1120000	conserved Plasmodium protein, unknown function;
S_nc-709	PF3D7_1136900	subtilisin-like protease 2 (SUB2);
S_nc-764	PF3D7_1200400	erythrocyte membrane protein 1, PfEMP1 (VAR);
S_nc-813	PF3D7_1252200	chitinase (CHT1);
S_nc-898	PF3D7_1331800	60S ribosomal protein L23, putative;
S_nc-905	PF3D7_1337200	1-deoxy-D-xylulose 5-phosphate synthase;
S_nc-939	PF3D7_1361800	conserved Plasmodium protein, unknown function;
S_nc-1009	PF3D7_1366300	conserved Plasmodium protein, unknown function;
S_nc-127	PF3D7_0308900	splicing factor 3B subunit 1, putative (SF3B1);
S_nc-165	PF3D7_0413600	26S proteasome AAA-ATPase subunit RPT3, putative;
S_nc-257	PF3D7_0523100	mitochondrial processing peptidase alpha subunit, putative;
S_nc-261	PF3D7_0528000	conserved Plasmodium protein, unknown function;
S_nc-338	PF3D7_0624700	N-acetylglucosaminylphosphatidylinositol deacetylase, putative;
S_nc-950	PF3D7_1301600	erythrocyte binding antigen-140 (EBA140);
S_nc-956	PF3D7_1304100	DNA ligase I (LigI);
S_nc-960	PF3D7_1310800	conserved Plasmodium protein, unknown function;
S_nc-981	PF3D7_1330600	elongation factor Tu, putative;
S_nc-1061	PF3D7_1450900	acetyl-CoA acetyltransferase, putative;
S_nc-1069	PF3D7_1407800	plasmepsin IV (PM4);
S_nc-1079	PF3D7_1476400	serine/threonine protein kinase, FIKK family, pseudogene (FIKK14); PF3D7_1476400	serine%2Fthreonine protein kinase, FIKK family, pseudogene (FIKK14);
S_nc-157	PF3D7_0419200	CGI-141 protein homolog, putative;
S_nc-185_3	PF3D7_1240700	rifin, pseudogene;
S_nc-296	PF3D7_0610600	calcium-dependent protein kinase 2 (CDPK2);
S_nc-368	PF3D7_0718400	mitochondrial ribosomal protein S8 precursor, putative;
S_nc-382	PF3D7_0731500	erythrocyte binding antigen-175 (EBA175);
S_nc-689	PF3D7_1110700	actin-like protein, putative (ALP1);
S_nc-784	PF3D7_1220300	Cell cycle associated protein, putative;
S_nc-937	PF3D7_1361800	conserved Plasmodium protein, unknown function;
S_nc-1002	PF3D7_1362200	RuvB-like helicase (RUVB3);
S_nc-1003	PF3D7_1364300	pre-mRNA-splicing factor ATP-dependent RNA helicase PRP16 (PRP16);
S_nc-1116	PF3D7_1448500	conserved Plasmodium protein, unknown function;
S_nc-185_1	PF3D7_0412600	rifin, pseudogene (RIF);
S_nc-185_2	PF3D7_0711900	rifin, pseudogene (RIF);
S_nc-262	PF3D7_0528300	conserved Plasmodium protein, unknown function;
S_nc-264	PF3D7_0529000	conserved Plasmodium protein, unknown function;
S_nc-292	PF3D7_0614300	organic anion transporter; PF3D7_0614300	organic anion transporter;
S_nc-463	PF3D7_0821300	ATP-dependent RNA helicase prh1, putative;
S_nc-568	PF3D7_0932300	M18 aspartyl aminopeptidase (M18AAP);
S_nc-631	PF3D7_1012500	phosphoglucomutase, putative;
S_nc-640	PF3D7_1015200.1	cysteine--tRNA ligase, putative; PF3D7_1015200.2	cysteine--tRNA ligase, putative; PF3D7_1015200.3	cysteine--tRNA ligase, putative;
S_nc-651	PF3D7_1028200	zinc finger, C3HC4 type, putative;
S_nc-76	PF3D7_0207700	serine repeat antigen 4 (SERA4);
S_nc-819	PF3D7_1200600	erythrocyte membrane protein 1, PfEMP1 (VAR2CSA);
S_nc-821	PF3D7_1202400	peptidyl-prolyl cis-trans isomerase (CYP26); PF3D7_1202400	peptidyl-prolyl cis-trans isomerase (CYP26);
S_nc-825	PF3D7_1205200	conserved Plasmodium protein, unknown function;
S_nc-867	PF3D7_1255200	erythrocyte membrane protein 1, PfEMP1 (VAR);
S_nc-1036	PF3D7_1423800	conserved Plasmodium protein, unknown function;
S_nc-1071	PF3D7_1407900	plasmepsin I (PMI);
S_nc-161	PF3D7_0422300	alpha tubulin 2;
S_nc-169	PF3D7_0424000	Plasmodium exported protein (PHISTc), unknown function;
S_nc-24	PF3D7_0104300	ubiquitin carboxyl-terminal hydrolase 1, putative (UBP1);
S_nc-299	PF3D7_0611900	lsm12, putative;
S_nc-378	PF3D7_0729900	dynein heavy chain, putative;
S_nc-440	PF3D7_0829600	early transcribed membrane protein 8 (ETRAMP8);
S_nc-483	PF3D7_0900100	erythrocyte membrane protein 1, PfEMP1 (VAR);
S_nc-68	PF3D7_0219400.1	ribosome associated membrane protein RAMP4, putative; PF3D7_0219400.1	ribosome associated membrane protein RAMP4, putative; PF3D7_0219400.2	ribosome associated membrane protein RAMP4, putative; PF3D7_0219400.2	ribosome associated membrane protein RAMP4, putative;
S_nc-69	PF3D7_0220100	DnaJ protein, putative;
S_nc-781	PF3D7_1217300	GTP binding protein, putative;
S_nc-904	PF3D7_1332800	translation initiation factor 6, putative;
S_nc-912	PF3D7_1341600	dolichyl-phosphate-mannose-glygolipidalpha-mannosyltransferase, putative (ALG9);
S_nc-99	PF3D7_0310100	calcium-dependent protein kinase 3 (CDPK3); PF3D7_0310100	calcium-dependent protein kinase 3 (CDPK3);
S_nc-1057	PF3D7_1373500	erythrocyte membrane protein 1, PfEMP1 (VAR);
S_nc-1095	PF3D7_1417600	conserved Plasmodium protein, unknown function;
S_nc-1111	PF3D7_1443800	zinc finger protein, putative;
S_nc-211	PF3D7_0514400	tRNA Phenylalanine;
S_nc-215	PF3D7_0517800	apicortin, putative;
S_nc-401	PF3D7_0721600	40S ribosomal protein S5, putative;
S_nc-543	PF3D7_0910000	SET domain protein, putative (SET4);
S_nc-570	PF3D7_0932300	M18 aspartyl aminopeptidase (M18AAP);
S_nc-634	PF3D7_1012600	GMP synthetase (GMPS);
S_nc-963	PF3D7_1314300	conserved Plasmodium protein, unknown function;
S_nc-101	PF3D7_0311600	dolichyl-diphosphooligosaccharide--protein glycosyltransferase subunit 1, putative;
S_nc-1021	PF3D7_1403000	conserved Plasmodium protein, unknown function; PF3D7_1403000	conserved Plasmodium protein, unknown function;
S_nc-1027	PF3D7_1407700	conserved Plasmodium protein, unknown function;
S_nc-1044	PF3D7_1430100	phosphotyrosyl phosphatase activator, putative;
S_nc-110	PF3D7_0317700	CPSF (cleavage and polyadenylation specific factor), subunit A, putative; PF3D7_0317700	CPSF (cleavage and polyadenylation specific factor), subunit A, putative;
S_nc-139	PF3D7_0402300	reticulocyte binding protein homologue 1,normocyte binding protein 1 (RH1);
S_nc-252	PF3D7_0529400.1	conserved Plasmodium protein, unknown function; PF3D7_0529400.2	conserved Plasmodium protein, unknown function;
S_nc-363	PF3D7_0708800	heat shock protein 110 (HSP110c);
S_nc-434	PF3D7_0821600	clp1-related protein, putative;
S_nc-438	PF3D7_0827800	SET domain protein, putative (SET3);
S_nc-1089	PF3D7_1412600	deoxyhypusine synthase (DHS);
S_nc-128	PF3D7_0308900	splicing factor 3B subunit 1, putative (SF3B1);
S_nc-216	PF3D7_0520500	phosphomethylpyrimidine kinase, putative;
S_nc-831	PF3D7_1211300	DNA helicase MCM8, putative (MCM8);
S_nc-883	PF3D7_1244800	cytoplasmic translation machinery associated protein, putative; PF3D7_1244800	cytoplasmic translation machinery associated protein, putative;
S_nc-92	PF3D7_0304200	EH (Eps15 homology) protein (PAST1);
S_nc-957	PF3D7_1304400	conserved Plasmodium protein, unknown function;
S_nc-1037	PF3D7_1424600	small nucleolar RNA snoR28;
S_nc-1062	PF3D7_1451100	elongation factor 2;
S_nc-1137	PFC10_API0012-1	SufB protein, putative (sufB)
S_nc-226	PF3D7_0506200	transcription initiation factor TFiid, TATA-binding protein (TBP);
S_nc-250	PF3D7_0529300	apicoplast TIC22 protein (TIC22); PF3D7_0529300	apicoplast TIC22 protein (TIC22);
S_nc-358	PF3D7_0702000	Plasmodium exported protein (hyp12), unknown function;
S_nc-498	PF3D7_0918900	gamma-glutamylcysteine synthetase (gammaGCS);
S_nc-507	PF3D7_0923300	perforin like protein 3 (PPLP3);
S_nc-558	PF3D7_0924700	splicing factor 3A subunit 3, putative (SF3A3);
S_nc-693	PF3D7_1117600.1	conserved Plasmodium protein, unknown function; PF3D7_1117600.2	conserved Plasmodium protein, unknown function;
S_nc-773	PF3D7_1211000	kinesin-like protein, putative;
S_nc-918	PF3D7_1345000	conserved Plasmodium protein, unknown function; PF3D7_1345000	conserved Plasmodium protein, unknown function; PF3D7_1345000	conserved Plasmodium protein, unknown function;
S_nc-1012	PF3D7_1368200	RNAse L inhibitor protein, putative;
S_nc-1115	PF3D7_1448400	ubiquitin-protein ligase, putative (Hrd3); PF3D7_1448400	ubiquitin-protein ligase, putative (Hrd3);
S_nc-172	PF3D7_0400300	rifin (RIF);
S_nc-186	PF3D7_0412700	erythrocyte membrane protein 1, PfEMP1 (VAR);
S_nc-230	PF3D7_0516400	phosducin-like protein, putative (PhLP3);
S_nc-259	PF3D7_0524400	cytosolic preribosomal GTP-binding protein, putative;
S_nc-333	PF3D7_0623000	chorismate synthase (CS);
S_nc-476	PF3D7_0828900	conserved Plasmodium protein, unknown function; PF3D7_0828900	conserved Plasmodium protein, unknown function;
S_nc-533	PF3D7_0913000	conserved Plasmodium protein, unknown function; PF3D7_0913000	conserved Plasmodium protein, unknown function;
S_nc-80	PF3D7_0210300	monocarboxylate transporter, putative;
S_nc-859	PF3D7_1244500	conserved Plasmodium protein, unknown function;
S_nc-860	PF3D7_1244600	ADP-ribosylation factor GTPase-activating protein, putative (ARFGAP);
S_nc-109	PF3D7_0317100	conserved Plasmodium protein, unknown function;
S_nc-148	PF3D7_0408600	sporozoite invasion-associated protein 1 (SIAP-1);
S_nc-428	PF3D7_0815200	importin beta, putative;
S_nc-432	PF3D7_0820700	2-oxoglutarate dehydrogenase E1 component;
S_nc-63	PF3D7_0212800	multidrug efflux pump, putative;
S_nc-796	PF3D7_1231000	conserved Plasmodium protein, unknown function;
S_nc-901	PF3D7_1332100	conserved Plasmodium membrane protein, unknown function;
S_nc-932	PF3D7_1357500	DNA helicase, putative;
S_nc-12	mal_mito_1	cytochrome c oxidase subunit 3 (cox3);
S_nc-122	PF3D7_0307100	40S ribosomal protein S12, putative;
S_nc-266	PF3D7_0532200	Plasmodium exported protein (PHISTc), unknown function;
S_nc-321	PF3D7_0605400	calcium-binding protein, putative;
S_nc-393	PF3D7_0715800	drug/metabolite exporter, drug/metabolite transporter;
S_nc-475	PF3D7_0828900	conserved Plasmodium protein, unknown function; PF3D7_0828900	conserved Plasmodium protein, unknown function;
S_nc-729	PF3D7_1107400	Rad51 homolog (RAD51);
S_nc-739	PF3D7_1125000	conserved Plasmodium protein, unknown function; PF3D7_1125000	conserved Plasmodium protein, unknown function;
S_nc-964	PF3D7_1315200	conserved Plasmodium protein, unknown function;
S_nc-986	PF3D7_1338800	CPW-WPC family protein; PF3D7_1338800	CPW-WPC family protein;
S_nc-997	PF3D7_1349000	conserved Plasmodium protein, unknown function; PF3D7_1349000	conserved Plasmodium protein, unknown function;
S_nc-1042	PF3D7_1428200	metabolite/drug transporter, putative;
S_nc-380	PF3D7_0731100	Plasmodium exported protein (PHISTc), unknown function (GEXP11);
S_nc-406	PF3D7_0800900	Plasmodium exported protein (hyp7), unknown function, pseudogene;
S_nc-425	PF3D7_0810200	ABC1 family, putative (ABCK1);
S_nc-66	PF3D7_0216600	MtN3-like protein;
S_nc-809	PF3D7_1246300	conserved Plasmodium protein, unknown function;
S_nc-895	PF3D7_1331400	CPW-WPC family protein;
S_nc-917	PF3D7_1344800	aspartate carbamoyltransferase (atcasE);
S_nc-920	PF3D7_1346100	Sec61 alpha subunit, PfSec61 (SEC61);
S_nc-1130	PF3D7_1471300	conserved Plasmodium protein, unknown function;
S_nc-170	PF3D7_0400300	rifin (RIF);
S_nc-335	PF3D7_0623700	ATP dependent DEAD-box helicase, putative;
S_nc-435	PF3D7_0805700	serine/threonine protein kinase, FIKK family (FIKK8);
S_nc-468	PF3D7_0824400	nucleoside transporter 2 (NT2);
S_nc-519	PF3D7_0905300	dynein heavy chain, putative;
S_nc-526	PF3D7_0902300	serine/threonine protein kinase, FIKK family (FIKK9.4);
S_nc-534	PF3D7_0902600	serine/threonine protein kinase, FIKK family (FIKK9.7);
S_nc-554	PF3D7_0920800	inosine-5%27-monophosphate dehydrogenase;
S_nc-722	PF3D7_1104000	phenylalanyl-tRNA synthetase beta chain, putative;
S_nc-845	PF3D7_1230400	ATP-dependent protease subunit ClpQ (ClpQ);
S_nc-10	malmito_rna_RNA12	; malmito_rna_RNA18	;
S_nc-1051	PF3D7_1438600	conserved protein, unknown function;
S_nc-149	PF3D7_0408600	sporozoite invasion-associated protein 1 (SIAP-1);
S_nc-224	PF3D7_0504000	cation transporting P-ATPase (ATPase3);
S_nc-307	PF3D7_0624500	anaphase promoting complex subunit, putative;
S_nc-316	PF3D7_0632700	rifin (RIF);
S_nc-420	PF3D7_0808000	conserved Plasmodium protein, unknown function;
S_nc-429	PF3D7_0815300	FAD-dependent monooxygenase, putative;
S_nc-715	PF3D7_1143800	conserved Plasmodium protein, unknown function;
S_nc-806	PF3D7_1245400	mitochondrial ribosomal protein L3 precursor, putative;
S_nc-812	PF3D7_1250800	DNA repair protein rhp16, putative;
S_nc-1086	PF3D7_1408700	conserved Plasmodium protein, unknown function;
S_nc-1131	PF3D7_1471500	conserved Plasmodium membrane protein, unknown function; PF3D7_1471500	conserved Plasmodium membrane protein, unknown function;
S_nc-171	PF3D7_0400300	rifin (RIF);
S_nc-331	PF3D7_0621200	pyridoxine biosynthesis protein PDX1 (PDX1);
S_nc-37	PF3D7_0103800	actin-related protein (ARP1); PF3D7_0103800	actin-related protein (ARP1);
S_nc-546	PF3D7_0914200	phospholipid or glycerol acyltransferase, putative;
S_nc-552	PF3D7_0921200	conserved Plasmodium membrane protein, unknown function; PF3D7_0921200	conserved Plasmodium membrane protein, unknown function;
S_nc-750	PF3D7_1139700	adrenodoxin reductase, putative;
S_nc-823	PF3D7_1203100	conserved Plasmodium protein, unknown function;
S_nc-88	PF3D7_0218400	DEAD/DEAH box ATP-dependent RNA helicase, putative;
S_nc-89	PF3D7_0219700	Plasmodium exported protein (PHISTc), unknown function (GEXP20);
S_nc-144	PF3D7_0406200	sexual stage-specific protein precursor (Pfs16);
S_nc-21_1	PF3D7_0101500	erythrocyte membrane protein 1 (PfEMP1), exon2, pseudogene (VAR);
S_nc-21_2	PF3D7_0601400	erythrocyte membrane protein 1 (PfEMP1), pseudogene (VAR);
S_nc-21_3	PF3D7_0701000	erythrocyte membrane protein 1 (PfEMP1), pseudogene;
S_nc-515	PF3D7_0934400	transcription factor with AP2 domain(s), putative (ApiAP2);
S_nc-56	PF3D7_0206700	adenylosuccinate lyase (ASL);
S_nc-679	PF3D7_1105700	conserved protein, unknown function;
S_nc-788	PF3D7_1221400	inner membrane complex protein 1h, putative (IMC1h);
S_nc-890	PF3D7_1328800	transcriptional regulatory protein sir2a (SIR2A);
S_nc-176	PF3D7_0403800	alpha/beta hydrolase, putative;
S_nc-325	PF3D7_0615800	conserved Plasmodium protein, unknown function;
S_nc-342	PF3D7_0627500	4-methyl-5(B-hydroxyethyl)-thiazol monophosphate biosynthesis enzyme;
S_nc-74	PF3D7_0207600	serine repeat antigen 5 (SERA5);
S_nc-225	PF3D7_0504500	conserved Plasmodium protein, unknown function;
S_nc-421	PF3D7_0809100	erythrocyte membrane protein 1, PfEMP1 (VAR);
S_nc-422	PF3D7_0809100	erythrocyte membrane protein 1, PfEMP1 (VAR);
S_nc-424	PF3D7_0809100	erythrocyte membrane protein 1, PfEMP1 (VAR);
S_nc-607	PF3D7_1026900	biotin--acetyl-CoA-carboxylase, putative;
S_nc-777	PF3D7_1214100	phosphatidylinositol-glycan biosynthesis class O protein, putative;
S_nc-935	PF3D7_1361100	Sec24 subunit a (SEC24a); PF3D7_1361100	Sec24 subunit a (SEC24a);
S_nc-1124	PF3D7_1461500	meiotic nuclear division protein 1, putative; PF3D7_1461500	meiotic nuclear division protein 1, putative;
S_nc-1128	PF3D7_1465400	conserved Plasmodium protein, unknown function; PF3D7_1465400	conserved Plasmodium protein, unknown function;
S_nc-188	PF3D7_0413900	ubiquitin carboxyl-terminal hydrolase 13, putative (USP13);
S_nc-561	PF3D7_0928700	conserved Plasmodium protein, unknown function;
S_nc-731	PF3D7_1113100	protein tyrosine phosphatase (PRL);
S_nc-954	PF3D7_1302100	gamete antigen 27/25 (Pfg27);
S_nc-984	PF3D7_1335000	MSP7-like protein (MSRP1);
S_nc-992	PF3D7_1344500	conserved Plasmodium protein, unknown function;
S_nc-289	PF3D7_0605300	serine/threonine protein kinase (ARK1);
S_nc-412	PF3D7_0803400	DNA repair protein RAD54, putative;
S_nc-49	PF3D7_0202900	zinc finger protein, putative;
S_nc-605	PF3D7_1024700	conserved Plasmodium protein, unknown function;
S_nc-767	PF3D7_1204200	conserved Plasmodium protein, unknown function;
S_nc-798	PF3D7_1234800	Splicing factor 3B subunit 3, putative (SF3B3);
S_nc-808	PF3D7_1246200	actin I (ACT1);
S_nc-878	PF3D7_1317100	DNA replication licensing factor MCM4 (MCM4);
S_nc-942	PF3D7_1363100	conserved Plasmodium protein, unknown function; PF3D7_1363100	conserved Plasmodium protein, unknown function;
S_nc-1013	PF3D7_1369900	tRNA Tryptophan;
S_nc-118	PF3D7_0301600	Plasmodium exported protein (hyp1), unknown function (GEXP21);
S_nc-464	PF3D7_0821300	ATP-dependent RNA helicase prh1, putative;
S_nc-487	PF3D7_1150300	rifin (RIF);
S_nc-837	PF3D7_1218500	conserved Plasmodium protein, unknown function;
S_nc-861	PF3D7_1244800	cytoplasmic translation machinery associated protein, putative; PF3D7_1244800	cytoplasmic translation machinery associated protein, putative;
S_nc-949	PF3D7_1301600	erythrocyte binding antigen-140 (EBA140); PF3D7_1301600	erythrocyte binding antigen-140 (EBA140);
S_nc-966	PF3D7_1318000	conserved Plasmodium membrane protein, unknown function;
S_nc-983	PF3D7_1334100	conserved Plasmodium protein, unknown function;
S_nc-1030	PF3D7_1412000	p1/s1 nuclease, putative;
S_nc-1031	PF3D7_1413900	DnaJ protein, putative;
S_nc-1064	PF3D7_1452000	rhoptry neck protein 2 (RON2);
S_nc-155	PF3D7_0418200	golgi organization and biogenesis factor, putative;
S_nc-410	PF3D7_0731500	erythrocyte binding antigen-175 (EBA175);
S_nc-499	PF3D7_0918900	gamma-glutamylcysteine synthetase (gammaGCS);
S_nc-53	PF3D7_0205900	proteasome 26S regulatory subunit, putative;
S_nc-919	PF3D7_1346100	Sec61 alpha subunit, PfSec61 (SEC61);
S_nc-187	PF3D7_0413700	lysine decarboxylase-like protein, putative;
S_nc-392	PF3D7_0715300	calcium/calmodulin-dependent protein kinase, putative;
S_nc-461	PF3D7_0813100	conserved Plasmodium protein, unknown function;
S_nc-833	PF3D7_1213400	conserved Plasmodium protein, unknown function;
S_nc-840	PF3D7_1222500	ATP-binding protein, putative;
S_nc-85	PF3D7_0215800	origin recognition complex subunit 5 (ORC5);
S_nc-229	PF3D7_0511900	conserved Plasmodium protein, unknown function;
S_nc-500	PF3D7_0918900	gamma-glutamylcysteine synthetase (gammaGCS);
S_nc-62	PF3D7_0212800	multidrug efflux pump, putative;
S_nc-763	PF3D7_1200100	erythrocyte membrane protein 1, PfEMP1 (VAR);
S_nc-900	PF3D7_1332100	conserved Plasmodium membrane protein, unknown function;
S_nc-1094	PF3D7_1415700	serine C-palmitoyltransferase, putative;
S_nc-329	PF3D7_0621100	conserved Plasmodium protein, unknown function;
S_nc-336	PF3D7_0623800	protein kinase, putative (TKL4);
S_nc-386	PF3D7_0708500	heat shock protein 86 family protein;
S_nc-44	PF3D7_0109300	fatty acid elongation protein, GNS1/SUR4 family, putative; PF3D7_0109300	fatty acid elongation protein, GNS1%2FSUR4 family, putative;
S_nc-542	PF3D7_0908600	ribosomal RNA methyltransferase, putative;
S_nc-952	PF3D7_1302100	gamete antigen 27/25 (Pfg27);
S_nc-105	PF3D7_0316300.1	inorganic pyrophosphatase, putative; PF3D7_0316300.2	inorganic pyrophosphatase, putative;
S_nc-1055	PF3D7_1439500	CCAAT-binding transcription factor, putative;
S_nc-1080	PF3D7_1476600	Plasmodium exported protein, unknown function;
S_nc-164	PF3D7_0422800	serpentine receptor, putative (SR12); PF3D7_0422800	serpentine receptor, putative (SR12);
S_nc-313	PF3D7_0628200	protein kinase PK4 (PK4);
S_nc-376	PF3D7_0727800	cation transporting ATPase, putative;
S_nc-504	PF3D7_0923300	perforin like protein 3 (PPLP3);
S_nc-599	PF3D7_1017700	conserved Plasmodium protein, unknown function;
S_nc-606	PF3D7_1026900	biotin--acetyl-CoA-carboxylase, putative;
S_nc-711	PF3D7_1138200	conserved Plasmodium membrane protein, unknown function;
S_nc-893	PF3D7_1329500	conserved Plasmodium protein, unknown function;
S_nc-97	PF3D7_0309300	N2227-like protein, putative;
S_nc-1016	PF3D7_1371800	Plasmodium exported protein, unknown function;
S_nc-1091	PF3D7_1414500	atypical protein kinase, ABC-1 family, putative (ABCk2);
S_nc-1123	PF3D7_1461400	conserved Plasmodium protein, unknown function;
S_nc-196	PF3D7_0426000	erythrocyte membrane protein 1, PfEMP1 (VAR);
S_nc-210	PF3D7_0513300	purine nucleoside phosphorylase (PNP);
S_nc-450	PF3D7_0801300	von Willebrand factor A-domain related protein (WARP);
S_nc-548	PF3D7_0917600	pre-mRNA-splicing factor ATP-dependent RNA helicase PRP43, putative (PRP43);
S_nc-563	PF3D7_0930500	diacylglycerol kinase, putative (DGK1);
S_nc-1034	PF3D7_1421100	conserved Plasmodium protein, unknown function;
S_nc-300	PF3D7_0613400	apicoplast ribosomal protein L18 precursor, putative;
S_nc-431	PF3D7_0820400	conserved Plasmodium protein, unknown function;
S_nc-928	PF3D7_1354500	adenylosuccinate synthetase (adsS);
S_nc-133	PF3D7_0316400	conserved Plasmodium protein, unknown function;
S_nc-394	PF3D7_0717200	conserved Plasmodium protein, unknown function;
S_nc-638	PF3D7_1015100	conserved protein, unknown function;
S_nc-725	PF3D7_1105400	40S ribosomal protein S4, putative;
S_nc-233	PF3D7_0515300	phosphatidylinositol 3-kinase (PI3K);
S_nc-486	PF3D7_0900400	rifin (RIF);
S_nc-700	PF3D7_1128700	GPI8p transamidase;
S_nc-799	PF3D7_1235000	PIH1 domain-containing protein, putative;
S_nc-1004	PF3D7_1365100	mitochondrial ribosomal protein S17 precursor, putative;
S_nc-209	PF3D7_0512700	orotate phosphoribosyltransferase (OPRT);
S_nc-267	PF3D7_0532200	Plasmodium exported protein (PHISTc), unknown function;
S_nc-404	PF3D7_0726100	Plasmodium exported protein, unknown function;
S_nc-624	PF3D7_1008700	tubulin beta chain;
S_nc-838	PF3D7_1219700	raf kinase inhibitor (RKIP);
S_nc-947	PF3D7_1300600	rifin (RIF);
S_nc-1020	PF3D7_1402100	conserved Plasmodium protein, unknown function;
S_nc-1047	PF3D7_1431300	large ribosomal subunit associated GTPase, putative;
S_nc-1053	PF3D7_1438900	thioredoxin peroxidase 1 (Trx-Px1);
S_nc-315_1	PF3D7_0726000	28S ribosomal RNA;
S_nc-315_2	PF3D7_1148600	unspecified product;
S_nc-36	PF3D7_0112700	28S ribosomal RNA;
S_nc-414	PF3D7_0803400	DNA repair protein RAD54, putative;
S_nc-52	PF3D7_0205900	proteasome 26S regulatory subunit, putative;
S_nc-611	PF3D7_0631000	Tetratricopeptide repeat protein, putative;
S_nc-946	PF3D7_1371300	28S ribosomal RNA;
S_nc-1000	PF3D7_1353800	proteasome subunit, putative;
S_nc-1135	PF3D7_1478200	Plasmodium exported protein, unknown function, pseudogene;
S_nc-1140	PFC10_API0006	tRNA
S_nc-473	PF3D7_0828500	translation initiation factor EIF-2b alpha subunit, putative;
S_nc-560	PF3D7_0924100	conserved Plasmodium protein, unknown function;
S_nc-852	PF3D7_1235400	tetQ family GTPase, putative;
S_nc-958	PF3D7_1310700	conserved Plasmodium protein, unknown function;
S_nc-1074	PF3D7_1472000	pre-mRNA-splicing factor ISY1 homolog, putative; PF3D7_1472000	pre-mRNA-splicing factor ISY1 homolog, putative;
S_nc-350	PF3D7_0702300	sporozoite threonine and asparagine-rich protein (STARP);
S_nc-413	PF3D7_0800100	erythrocyte membrane protein 1, PfEMP1 (VAR);
S_nc-433	PF3D7_0821600	clp1-related protein, putative;
S_nc-518	PF3D7_0935400	gametocyte development protein 1 (GDV1);
S_nc-695	PF3D7_1120100	phosphoglycerate mutase, putative (PGM1);
S_nc-923	PF3D7_1351600	glycerol kinase (GK);
S_nc-941	PF3D7_1362400	calpain (Pcalp);
S_nc-1121	PF3D7_1457200	thioredoxin 1 (TRX1);
S_nc-201	PF3D7_0505500	DNA repair protein, putative;
S_nc-339	PF3D7_0626300	3-oxoacyl-acyl-carrier protein synthase I/II (FabB/FabF);
S_nc-402	PF3D7_0722300	ubiquitin carboxyl-terminal hydrolase, putative;
S_nc-456	PF3D7_0807700	serine protease, putative;
S_nc-557	PF3D7_0921000.1	ubiquitin conjugating enzyme, putative; PF3D7_0921000.1	ubiquitin conjugating enzyme, putative; PF3D7_0921000.2	ubiquitin conjugating enzyme, putative; PF3D7_0921000.2	ubiquitin conjugating enzyme, putative;
S_nc-646	PF3D7_1020000	large subunit rRNA processing RRM protein, putative;
S_nc-827	PF3D7_1206000	shewanella-like protein phosphatase 2, putative (SHLP2);
S_nc-846	PF3D7_1233200.1	conserved Plasmodium protein, unknown function; PF3D7_1233200.2	conserved Plasmodium protein, unknown function;
S_nc-145	PF3D7_0403900	SET domain protein, putative (SET8);
S_nc-588	PF3D7_1014200	male gamete fusion factor HAP2, putative (HAP2);
S_nc-602	PF3D7_1020300	cytoplasmic dynein intermediate chain, putative;
S_nc-882	PF3D7_1323600	conserved Plasmodium protein, unknown function;
S_nc-897	PF3D7_1331400	CPW-WPC family protein;
S_nc-1109	PF3D7_1434000	CCR4-associated factor 16, putative (CAF16); PF3D7_1434000	CCR4-associated factor 16, putative (CAF16);
S_nc-125	PF3D7_0308900	splicing factor 3B subunit 1, putative (SF3B1);
S_nc-13	malmito_rna_RNA11	; malmito_rna_RNA22	;
S_nc-260	PF3D7_0526300	nucleolar Jumonji domain interacting protein, putative;
S_nc-33	PF3D7_0102600	serine/threonine protein kinase, FIKK family (FIKK1);
S_nc-45	PF3D7_0110100	selenocysteine-specific elongation factor selB homologue, putative;
S_nc-530	PF3D7_0902600	serine/threonine protein kinase, FIKK family (FIKK9.7);
S_nc-733_1	PF3D7_1115300	cysteine proteinase falcipain 2b (FP2B);
S_nc-733_2	PF3D7_1115700	cysteine proteinase falcipain 2a (FP2A);
S_nc-843	PF3D7_1228100	leucine-rich repeat protein (LRR13);
S_nc-1072	PF3D7_1466100	protein phosphatase containing kelch-like domains (PPKL);
S_nc-140	PF3D7_0403000	tRNA Asparagine;
S_nc-147	PF3D7_0407800	conserved Plasmodium protein, unknown function;
S_nc-223	PF3D7_0501300	skeleton-binding protein 1 (SBP1);
S_nc-294	PF3D7_0608700	chaperone, putative;
S_nc-347	PF3D7_0831750	Plasmodium exported protein (PHISTa), unknown function, pseudogene;
S_nc-601	PF3D7_1019200	conserved Plasmodium protein, unknown function;
S_nc-612	PF3D7_1034900	methionine--tRNA ligase, putative;
S_nc-874	PF3D7_1311800	M1-family alanyl aminopeptidase (M1AAP);
S_nc-938	PF3D7_1361800	conserved Plasmodium protein, unknown function;
S_nc-132	PF3D7_0316400	conserved Plasmodium protein, unknown function;
S_nc-203	PF3D7_0506600	histone deacetylase, putative, pseudogene;
S_nc-555	PF3D7_0920800	inosine-5%27-monophosphate dehydrogenase;
S_nc-569	PF3D7_0931500	conserved Plasmodium protein, unknown function;
S_nc-625	PF3D7_1008700	tubulin beta chain;
S_nc-643	PF3D7_1016100	conserved Plasmodium protein, unknown function;
S_nc-650	PF3D7_1025500	conserved Plasmodium protein, unknown function;
S_nc-856	PF3D7_1243800	microtubule associated katanin, putative;
S_nc-857	PF3D7_1244500	conserved Plasmodium protein, unknown function;
S_nc-593	PF3D7_1015900	enolase (ENO);
S_nc-810	PF3D7_1248000	conserved Plasmodium protein, unknown function;
S_nc-323	PF3D7_0614300	organic anion transporter; PF3D7_0614300	organic anion transporter;
S_nc-395	PF3D7_0718700	conserved Plasmodium membrane protein, unknown function;
S_nc-531	PF3D7_0902600	serine/threonine protein kinase, FIKK family (FIKK9.7);
S_nc-168	PF3D7_0423800	cysteine-rich protective antigen (CyRPA);
S_nc-583	PF3D7_1008100	conserved Plasmodium protein, unknown function;
S_nc-11	malmito_rna_15	; malmito_rna_1	;
S_nc-120	PF3D7_0303000	N-ethylmaleimide sensitive fusion protein (NSF);
S_nc-446	PF3D7_0800500	rifin (RIF);
S_nc-623	PF3D7_1005700	DnaJ protein, putative;
S_nc-652	PF3D7_1028200	zinc finger, C3HC4 type, putative;
S_nc-842	PF3D7_1227800	histone S-adenosyl methyltransferase, putative;
S_nc-854	PF3D7_1242800	rab specific GDP dissociation inhibitor (rabGDI);
S_nc-162	PF3D7_0422500	pre-mRNA-splicing helicase BRR2, putative (BRR2);
S_nc-60	PF3D7_0208300	conserved Plasmodium protein, unknown function;
S_nc-708	PF3D7_1136900	subtilisin-like protease 2 (SUB2);
S_nc-884	PF3D7_1323700	glideosome associated protein with multiple membrane spans 1 (GAPM1);
S_nc-914	PF3D7_1342800	phosphoenolpyruvate carboxykinase (PEPCK);
S_nc-175	PF3D7_0401900	acyl-CoA synthetase (ACS6);
S_nc-42	PF3D7_0108600	conserved Plasmodium protein, unknown function;
S_nc-549	PF3D7_0918200	50S ribosomal protein L3, apicoplast, putative;
S_nc-1033	PF3D7_1419100	ATP-dependent RNA helicase, putative;
S_nc-221	PF3D7_0501300	skeleton-binding protein 1 (SBP1);
S_nc-227	PF3D7_0506800	transcription factor 25, putative (TCF25);
S_nc-308	PF3D7_0626700	conserved protein, unknown function;
S_nc-1114	PF3D7_1446200	M17 leucyl aminopeptidase (LAP);
S_nc-1133	PF3D7_1474000	probable protein, unknown function;
S_nc-385	PF3D7_0705700	40S ribosomal protein S29, putative; PF3D7_0705700	40S ribosomal protein S29, putative;
S_nc-633	PF3D7_1012500	phosphoglucomutase, putative;
S_nc-858	PF3D7_1234800	Splicing factor 3B subunit 3, putative (SF3B3);
S_nc-877	PF3D7_1315900	exportin 1-like protein, putative;
S_nc-925	PF3D7_1351600	glycerol kinase (GK);
S_nc-98	PF3D7_0309500	asparagine synthetase, putative;
S_nc-1087	PF3D7_1409700	conserved Plasmodium protein, unknown function;
S_nc-447	PF3D7_0801000	Plasmodium exported protein (PHISTc), unknown function;
S_nc-550	PF3D7_0918800	dihydrouridine synthase, putative;
S_nc-911	PF3D7_1301600	erythrocyte binding antigen-140 (EBA140);
S_nc-1078	PF3D7_1475500	LCCL domain-containing protein (CCp1);
S_nc-199	PF3D7_0501700	anaphase promoting complex subunit, putative;
S_nc-114	PF3D7_0320900	histone H2A variant, putative (H2A.Z);
S_nc-502	PF3D7_0919400	protein disulfide isomerase (PDI9);
S_nc-663	PF3D7_1100300	rifin (RIF);
S_nc-665	PF3D7_1300400	rifin (RIF);
S_nc-703	PF3D7_1130400	26S proteasome regulatory subunit 6a, putative;
S_nc-774	PF3D7_1211700	DNA replication licensing factor MCM5, putative (MCM5);
S_nc-776_1	PF3D7_1211800	polyubiquitin (PfpUB);
S_nc-776_2	PF3D7_1211800	polyubiquitin (PfpUB);
S_nc-776_3	PF3D7_1211800	polyubiquitin (PfpUB);
S_nc-776_4	PF3D7_1211800	polyubiquitin (PfpUB);
S_nc-523	PF3D7_0900200	rifin (RIF);
S_nc-664	PF3D7_1150300	rifin (RIF);
S_nc-317_2	PF3D7_1200400	erythrocyte membrane protein 1, PfEMP1 (VAR);
S_nc-772	PF3D7_1209500.1	cGMP-specific phosphodiesterase (PDE1); PF3D7_1209500.2	cGMP-specific phosphodiesterase (PDE1);
S_nc-1106	PF3D7_1437800	41-2 protein antigen precursor,transport protein particle (TRAPP) component, Bet3;
S_nc-317_1	PF3D7_0600600	erythrocyte membrane protein 1 (PfEMP1), exon2 (VAR);
S_nc-332	PF3D7_0621200	pyridoxine biosynthesis protein PDX1 (PDX1);
S_nc-35	PF3D7_0103200	nucleoside transporter 4 (NT4);
S_nc-400	PF3D7_0721200	conserved Plasmodium protein, unknown function;
S_nc-460	PF3D7_0810500	protein phosphatase, putative; PF3D7_0810500	protein phosphatase, putative;
S_nc-472	PF3D7_0828400	mitochondrial inner membrane protein, putative (Oxa1);
S_nc-979	PF3D7_1329000	DNA-directed RNA polymerase 3 largest subunit;
S_nc-1025	PF3D7_1404900	conserved Plasmodium protein, unknown function;
S_nc-1048	PF3D7_1431600	ATP-specific succinyl-CoA synthetase beta subunit, putative;
S_nc-159	PF3D7_0420400	ribosome recycling factor, putative;
S_nc-687	PF3D7_1108000	IWS1-like protein, putative;
S_nc-1113	PF3D7_1445000	conserved Plasmodium protein, unknown function;
S_nc-189	PF3D7_0414500	RNA binding protein, putative;
S_nc-337	PF3D7_0623800	protein kinase, putative (TKL4);
S_nc-84	PF3D7_0215300	acyl-CoA synthetase (ACS8);
S_nc-1035	PF3D7_1423800	conserved Plasmodium protein, unknown function;
S_nc-220	PF3D7_0501300	skeleton-binding protein 1 (SBP1);
S_nc-242	PF3D7_0524900	tRNA-YW synthesizing protein, putative;
S_nc-39	PF3D7_0115600	rifin (RIF);
S_nc-488	PF3D7_0904200	conserved Plasmodium protein, unknown function;
S_nc-702	PF3D7_1130200	60S ribosomal protein P0 (PfP0);
S_nc-780	PF3D7_1216700	perforin like protein 2 (PPLP2);
S_nc-805	PF3D7_1241700	replication factor C subunit 4, putative;
S_nc-879	PF3D7_1320000	rhoptry protein 2, putative (PRP2);
S_nc-892	PF3D7_1329400	AMP deaminase, putative;
S_nc-182	PF3D7_0408700	perforin like protein 1,sporozoite micronemal protein essential for cell traversal (SPECT2);
S_nc-462	PF3D7_0813200	CS domain protein, putative;
S_nc-855	PF3D7_1242800	rab specific GDP dissociation inhibitor (rabGDI);
S_nc-228	PF3D7_0508300	triose phosphate transporter (TPT);
S_nc-497	PF3D7_0914700	transporter, putative;
S_nc-598	PF3D7_1017500	conserved Plasmodium protein, unknown function;
S_nc-71	PF3D7_0223300	erythrocyte membrane protein 1 (PfEMP1), exon2;
S_nc-1084	PF3D7_1403900	phosphatase, putative;
S_nc-536	PF3D7_0902800	serine repeat antigen 9 (SERA9);
S_nc-970	PF3D7_1323000	beta-hydroxyacyl-ACP dehydratase (FabZ);
S_nc-135	PF3D7_0320400	oocyst capsule protein (Cap380);
S_nc-564	PF3D7_0931800	proteasome precursor, putative;
S_nc-103	PF3D7_0313100	ubiquitin-protein ligase, putative (HRD3); PF3D7_0313100	ubiquitin-protein ligase, putative (HRD3);
S_nc-783	PF3D7_1219500	erythrocyte membrane protein 1 (PfEMP1), exon2, pseudogene (VAR);
S_nc-880	PF3D7_1321700	splicing factor, putative;
S_nc-190	PF3D7_0416200	conserved protein, unknown function;
S_nc-205	PF3D7_0508200	longevity-assurance (LAG1) domain protein, putative; PF3D7_0508200	longevity-assurance (LAG1) domain protein, putative;
S_nc-330	PF3D7_0621100	conserved Plasmodium protein, unknown function;
S_nc-334	PF3D7_0623000	chorismate synthase (CS);
S_nc-397	PF3D7_0718800	conserved Plasmodium protein, unknown function; PF3D7_0718800	conserved Plasmodium protein, unknown function;
S_nc-728	PF3D7_1107400	Rad51 homolog (RAD51);
S_nc-749	PF3D7_1138400	guanylyl cyclase (GCalpha);
S_nc-826	PF3D7_1205900	conserved protein, unknown function;
S_nc-844	PF3D7_1229100	ABC transporter, (CT family) (MRP2);
S_nc-993	PF3D7_1345700	isocitrate dehydrogenase (NADP), mitochondrial precursor (IDH);
S_nc-364	PF3D7_0714500	transcription elongation factor s-II, putative;
S_nc-704	PF3D7_1130800	armadillo repeat protein PF16, putative;
S_nc-871	PF3D7_1306900	U1 small nuclear ribonucleoprotein a, putative;
S_nc-183	PF3D7_0409000	conserved Plasmodium protein, unknown function;
S_nc-319	PF3D7_0603800	conserved Plasmodium protein, unknown function;
S_nc-344	PF3D7_0627800	acetyl-CoA synthetase, putative;
S_nc-370	PF3D7_0722100	PelOta protein homologue, putative;
S_nc-484	PF3D7_0900400	rifin (RIF);
S_nc-889	PF3D7_1328800	transcriptional regulatory protein sir2a (SIR2A);
S_nc-922	PF3D7_1350700	N6-adenine-specific methylase, putative;
S_nc-206	PF3D7_0509000	SNAP protein (soluble N-ethylmaleimide-sensitive factor Attachment Protein), putative;
S_nc-448	PF3D7_0801100	28S ribosomal RNA;
S_nc-545	PF3D7_0913300	conserved Plasmodium protein, unknown function;
S_nc-75	PF3D7_0207700	serine repeat antigen 4 (SERA4);
S_nc-288	PF3D7_0603200	mitochondrial chaperone BCS1, putative;
S_nc-297	PF3D7_0611900	lsm12, putative; PF3D7_0611900	lsm12, putative;
S_nc-604	PF3D7_1021600	deoxyribose-phosphate aldolase, putative;
S_nc-528	PF3D7_0902300	serine/threonine protein kinase, FIKK family (FIKK9.4);
S_nc-969	PF3D7_1321900	conserved Plasmodium protein, unknown function;
S_nc-156	PF3D7_0419000	conserved Plasmodium protein, unknown function;
S_nc-158	PF3D7_0420200	holo-(acyl-carrier protein) synthase, putative;
S_nc-684	PF3D7_1105700	conserved protein, unknown function;
S_nc-794	PF3D7_1230700	protein transport protein Sec13, putative;
S_nc-444	PF3D7_0800200	erythrocyte membrane protein 1, PfEMP1 (VAR);
S_nc-529	PF3D7_0902600	serine/threonine protein kinase, FIKK family (FIKK9.7);
S_nc-985	PF3D7_1338800	CPW-WPC family protein;
S_nc-305	PF3D7_0623600	transcription or splicing factor-like protein, putative;
S_nc-51	PF3D7_0205600	conserved Plasmodium protein, unknown function;
S_nc-119	PF3D7_0302000	golgi organization and biogenesis factor, putative;
S_nc-166	PF3D7_0423000	conserved Plasmodium protein, unknown function;
S_nc-19	PF3D7_0100400	rifin (RIF);
S_nc-22_1	PF3D7_0101500	erythrocyte membrane protein 1 (PfEMP1), exon2, pseudogene (VAR);
S_nc-22_2	PF3D7_0701000	erythrocyte membrane protein 1 (PfEMP1), pseudogene;
S_nc-22_3	PF3D7_1101000	erythrocyte membrane protein 1 (PfEMP1), truncated;
S_nc-22_4	PF3D7_1240300	erythrocyte membrane protein 1, PfEMP1 (VAR);
S_nc-237	PF3D7_0515600	conserved Plasmodium protein, unknown function;
S_nc-467	PF3D7_0823200	RNA binding protein, putative; PF3D7_0823200	RNA binding protein, putative;
S_nc-544	PF3D7_0912200	conserved Plasmodium membrane protein, unknown function;
S_nc-834	PF3D7_1213900	conserved Plasmodium protein, unknown function;
S_nc-853	PF3D7_1236600	p25-alpha family protein, putative;
S_nc-375	PF3D7_0725600	18S ribosomal RNA;
S_nc-470	PF3D7_0827700	conserved Plasmodium membrane protein, unknown function;
S_nc-1024	PF3D7_1404300	secreted ookinete adhesive protein (SOAP);
S_nc-1038	PF3D7_1365600	DNA topoisomerase VI, b subunit, putative; PF3D7_1365600	DNA topoisomerase VI, b subunit, putative;
S_nc-1046	PF3D7_1431300	large ribosomal subunit associated GTPase, putative;
S_nc-212	PF3D7_0515100	rhomboid protease ROM9 (ROM9); PF3D7_0515100	rhomboid protease ROM9 (ROM9);
S_nc-108	PF3D7_0316700	HVA22/TB2/DP1 family protein, putative;
S_nc-29_1	PF3D7_0112700	28S ribosomal RNA;
S_nc-29_2	PF3D7_0532000	28S ribosomal RNA;
S_nc-29_3	PF3D7_0726000	28S ribosomal RNA;
S_nc-673	PF3D7_1102000	hypothetical protein;
S_nc-929	PF3D7_1355300	histone-lysine N-methyltransferase, putative (SET6);
S_nc-995	PF3D7_1346700	6-cysteine protein (P48/45);
S_nc-302	PF3D7_0613800	transcription factor with AP2 domain(s) (ApiAP2);
S_nc-513	PF3D7_0929100	conserved Plasmodium protein, unknown function;
S_nc-881	PF3D7_1323600	conserved Plasmodium protein, unknown function;
S_nc-1127	PF3D7_1464900	ATP-dependent protease la, putative;
S_nc-439	PF3D7_0829600	early transcribed membrane protein 8 (ETRAMP8);
S_nc-505	PF3D7_0923300	perforin like protein 3 (PPLP3);
S_nc-389	PF3D7_0710000	conserved Plasmodium protein, unknown function;
S_nc-540	PF3D7_0906700	leucine-rich repeat protein (LRR9);
S_nc-372	PF3D7_0723200	conserved Plasmodium protein, unknown function;
S_nc-721	PF3D7_1102500	Plasmodium exported protein (PHISTb), unknown function (GEXP02);
S_nc-962	PF3D7_1310800	conserved Plasmodium protein, unknown function;
S_nc-980	PF3D7_1330600	elongation factor Tu, putative;
S_nc-457	PF3D7_0808200	plasmepsin X;
S_nc-40	PF3D7_0105300	cyclase-associated protein, putative (CAP);
S_nc-924	PF3D7_1351600	glycerol kinase (GK);
S_nc-927	PF3D7_1351600	glycerol kinase (GK);
S_nc-241	PF3D7_0520100	protein phosphatase, putative; PF3D7_0520100	protein phosphatase, putative;
S_nc-265	PF3D7_0532000	28S ribosomal RNA;
S_nc-610	PF3D7_1031300	conserved Plasmodium protein, unknown function;
S_nc-716	PF3D7_1109000	small nucleolar RNA snoR07;
S_nc-1103	PF3D7_1436600	cGMP-dependent protein kinase (PKG);
S_nc-245	PF3D7_0525700	conserved Plasmodium protein, unknown function;
S_nc-290	PF3D7_0605900	long chain polyunsaturated fatty acid elongation enzyme, putative;
S_nc-138	PF3D7_0401700	Plasmodium exported protein, unknown function, pseudogene;
S_nc-1032	PF3D7_1415400	conserved Plasmodium protein, unknown function;
S_nc-511	PF3D7_0927800	cytochrome c oxidase subunit 5B, putative (COX5B);
S_nc-442	PF3D7_0808200	plasmepsin X;
S_nc-2	mal_mito_2	cytochrome c oxidase subunit I (cox1);
S_nc-26	PF3D7_0104800	novel putative transporter 1 (NPT1);
S_nc-566	PF3D7_0930300	merozoite surface protein 1 (MSP1);
S_nc-894	PF3D7_1331300	signal peptidase 21 kDa subunit (SP21);
S_nc-340	PF3D7_0626300	3-oxoacyl-acyl-carrier protein synthase I/II (FabB/FabF);
S_nc-977	PF3D7_1326200	conserved Plasmodium protein, unknown function;
S_nc-437	PF3D7_0822800	U5 snrnp-specific protein, putative;
S_nc-57	PF3D7_0206700	adenylosuccinate lyase (ASL);
S_nc-1122	PF3D7_1457500	vacuolar protein sorting-associated protein 4 (VPS4);
S_nc-556	PF3D7_0920800	inosine-5%27-monophosphate dehydrogenase;
S_nc-724	PF3D7_1105400	40S ribosomal protein S4, putative;
S_nc-306	PF3D7_0623600	transcription or splicing factor-like protein, putative;
S_nc-680	PF3D7_1105700	conserved protein, unknown function;
S_nc-903	PF3D7_1332500	SAM-dependent RNA methyltransferase, putative;
S_nc-1093	PF3D7_1415700	serine C-palmitoyltransferase, putative;
S_nc-959	PF3D7_1310800	conserved Plasmodium protein, unknown function;
S_nc-409	PF3D7_0802200	1-cys peroxiredoxin (1-CysPxn);
S_nc-491	PF3D7_0906100	developmental protein, putative; PF3D7_0906100	developmental protein, putative;
S_nc-742	PF3D7_1127900	conserved Plasmodium protein, unknown function;
S_nc-82	PF3D7_0214200	mitochondrial ribosomal protein L13 precursor, putative;
S_nc-951	PF3D7_1302100	gamete antigen 27/25 (Pfg27);
S_nc-1120	PF3D7_1456800	V-type H( )-translocating pyrophosphatase, putative (VP1);
S_nc-537	PF3D7_0905400	high molecular weight rhoptry protein 3 (RhopH3);
S_nc-28	PF3D7_0109900.1	phosphatidate cytidylyltransferase, putative; PF3D7_0109900.1	phosphatidate cytidylyltransferase, putative; PF3D7_0109900.2	phosphatidate cytidylyltransferase, putative; PF3D7_0109900.2	phosphatidate cytidylyltransferase, putative;
S_nc-58	PF3D7_0207100	conserved Plasmodium protein, unknown function; PF3D7_0207100	conserved Plasmodium protein, unknown function;
S_nc-759	PF3D7_1136900	subtilisin-like protease 2 (SUB2);
S_nc-1102	PF3D7_1430200	plasmepsin IX;
S_nc-115	PF3D7_0321800	conserved Plasmodium protein, unknown function;
S_nc-801	PF3D7_1237900	conserved Plasmodium protein, unknown function;
S_nc-1011	PF3D7_1366800	phosphatidylserine synthase I, putative; PF3D7_1366800	phosphatidylserine synthase I, putative; PF3D7_1366800	phosphatidylserine synthase I, putative;
S_nc-79	PF3D7_0209700	RING zinc finger protein, putative;
S_nc-820	PF3D7_1201100	RESA-like protein with PHIST and DnaJ domains;
S_nc-195	PF3D7_0426000	erythrocyte membrane protein 1, PfEMP1 (VAR); PF3D7_0426000	erythrocyte membrane protein 1, PfEMP1 (VAR);
S_nc-213	PF3D7_0515500	amino acid transporter, putative; PF3D7_0515500	amino acid transporter, putative;
S_nc-575	PF3D7_0937800	erythrocyte membrane protein 1, PfEMP1 (VAR);
S_nc-655	PF3D7_1030100	pre-mRNA-splicing factor ATP-dependent RNA helicase PRP22, putative (PRP22);
S_nc-913	PF3D7_1342600	myosin A (MyoA);
S_nc-1092	PF3D7_1415700	serine C-palmitoyltransferase, putative;
S_nc-817	PF3D7_1200200	rifin (RIF);
S_nc-955	PF3D7_1304100	DNA ligase I (LigI);
S_nc-1005	PF3D7_1348500	TBC domain protein, putative;
S_nc-688	PF3D7_1110200	pre-mRNA-processing factor 6, putative (PRPF6);
S_nc-403	PF3D7_0723400	conserved Plasmodium protein, unknown function;
S_nc-469	PF3D7_0827000	ATP-dependent RNA helicase DBP10, putative (DBP10);
S_nc-632	PF3D7_1012500	phosphoglucomutase, putative;
S_nc-501	PF3D7_0918900	gamma-glutamylcysteine synthetase (gammaGCS);
S_nc-102	PF3D7_0312500	transporter, putative;
S_nc-255_1	PF3D7_0531600	18S ribosomal RNA;
S_nc-1085	PF3D7_1406800	glideosome associated protein with multiple membrane spans 3 (GAPM3);
S_nc-15	PF3D7_0100100	erythrocyte membrane protein 1, PfEMP1 (VAR);
S_nc-255_2	PF3D7_0725600	18S ribosomal RNA;
S_nc-222	PF3D7_0501300	skeleton-binding protein 1 (SBP1);
S_nc-381	PF3D7_0731900	rifin, pseudogene (RIF); PF3D7_0731900	rifin, pseudogene (RIF);
S_nc-676	PF3D7_1102700	early transcribed membrane protein 11.1 (ETRAMP11.1);
S_nc-535	PF3D7_0902800	serine repeat antigen 9 (SERA9);
S_nc-256_1	PF3D7_0531800	5.8S ribosomal RNA;
S_nc-256_2	PF3D7_0725800	5.8S ribosomal RNA;
S_nc-608	PF3D7_1027200	mitochondrial ribosomal protein S22 precursor, putative;
S_nc-91	PF3D7_0300100	erythrocyte membrane protein 1, PfEMP1 (VAR);
S_nc-517	PF3D7_0935400	gametocyte development protein 1 (GDV1);
S_nc-67	PF3D7_0216600	MtN3-like protein;
S_nc-123	PF3D7_0307700	conserved Plasmodium protein, unknown function;
S_nc-54	PF3D7_0206100	iron-sulfur assembly protein, putative (SufE); PF3D7_0206100	iron-sulfur assembly protein, putative (SufE);
S_nc-474	PF3D7_0828900	conserved Plasmodium protein, unknown function;
S_nc-9	malmito_rna_RNA5	; malmito_rna_RNA6	;
S_nc-352	PF3D7_0632800	erythrocyte membrane protein 1, PfEMP1 (VAR);
S_nc-247	PF3D7_0529200	sugar transporter, putative; PF3D7_0529200	sugar transporter, putative;
S_nc-174	PF3D7_0401800	Plasmodium exported protein (PHISTb), unknown function (PfD80);
S_nc-178	PF3D7_0404500	6-cysteine protein (P52);
S_nc-619	PF3D7_1002500	conserved Plasmodium protein, unknown function;
S_nc-117	PF3D7_0324800	rifin (RIF);
S_nc-600	PF3D7_1019000	eukaryotic translation initiation factor subunit eIF2A, putative;
S_nc-1017	PF3D7_1372500	stevor, pseudogene;
S_nc-902	PF3D7_1332100	conserved Plasmodium membrane protein, unknown function;
S_nc-143	PF3D7_0406200	sexual stage-specific protein precursor (Pfs16);
S_nc-587	PF3D7_0937500	rifin (RIF);
S_nc-312	PF3D7_0628200	protein kinase PK4 (PK4);
S_nc-96	PF3D7_0305400	conserved Plasmodium protein, unknown function;
S_nc-214	PF3D7_0517500	UTP--glucose-1-phosphate uridylyltransferase, putative;
S_nc-445	PF3D7_0800200	erythrocyte membrane protein 1, PfEMP1 (VAR);
S_nc-617	PF3D7_1000200	rifin (RIF);
S_nc-327	PF3D7_0617600	stevor;
S_nc-525	PF3D7_0900500	rifin (RIF);
S_nc-1018	PF3D7_1373500	erythrocyte membrane protein 1, PfEMP1 (VAR);
S_nc-73	PF3D7_0206800	merozoite surface protein 2 (MSP2);
S_nc-253_1	PF3D7_0531600	18S ribosomal RNA;
S_nc-253_2	PF3D7_0725600	18S ribosomal RNA;
S_nc-357	PF3D7_0700100	erythrocyte membrane protein 1, PfEMP1 (VAR);
S_nc-850	PF3D7_1234700	CPW-WPC family protein;
S_nc-1059	PF3D7_1445900	DEAD/DEAH box ATP-dependent RNA helicase, putative; PF3D7_1445900	DEAD%2FDEAH box ATP-dependent RNA helicase, putative;
S_nc-258	PF3D7_0523100	mitochondrial processing peptidase alpha subunit, putative;
S_nc-1134	PF3D7_1451100	elongation factor 2;
S_nc-184_1	PF3D7_0412600	rifin, pseudogene (RIF);
S_nc-184_2	PF3D7_0711900	rifin, pseudogene (RIF);
S_nc-1070	PF3D7_1466100	protein phosphatase containing kelch-like domains (PPKL);
S_nc-567	PF3D7_0932300	M18 aspartyl aminopeptidase (M18AAP);
S_nc-628	PF3D7_1010400	conserved Plasmodium protein, unknown function; PF3D7_1010400	conserved Plasmodium protein, unknown function;
S_nc-235	PF3D7_0515300	phosphatidylinositol 3-kinase (PI3K);
S_nc-287	PF3D7_0602500	geranylgeranyltransferase, putative;
S_nc-1010	PF3D7_1366600	signal recognition particle receptor alpha subunit (SRPR-alpha);
S_nc-65	PF3D7_0214100	protein transport protein sec31 (SEC31);
S_nc-662	PF3D7_1100100	erythrocyte membrane protein 1, PfEMP1 (VAR);
S_nc-735	PF3D7_1116800	heat shock protein 101 (HSP101);
S_nc-6	PF3D7_0100400	rifin (RIF);
S_nc-961	PF3D7_1310800	conserved Plasmodium protein, unknown function;
S_nc-699	PF3D7_1125300	DNA-directed RNA polymerase (mtRNAP);
S_nc-945	PF3D7_1370300	membrane associated histidine-rich protein (MAHRP1);
S_nc-839	PF3D7_1222000	conserved protein, unknown function;
S_nc-910	PF3D7_1341300	60S ribosomal protein L18-2, putative;
S_nc-136	PF3D7_0324900	erythrocyte membrane protein 1, PfEMP1 (VAR);
S_nc-1	mal_mito_2	cytochrome c oxidase subunit I (cox1);
S_nc-160	PF3D7_0422300	alpha tubulin 2; PF3D7_0422300	alpha tubulin 2;
S_nc-706	PF3D7_1132700	mitochondrial ribosomal protein L2 precursor;
S_nc-1119	PF3D7_1451600	LCCL-like protein (FNPA);
S_nc-232	PF3D7_0515300	phosphatidylinositol 3-kinase (PI3K);
S_nc-829	PF3D7_1219300	erythrocyte membrane protein 1, PfEMP1 (VAR);
S_nc-254_1	PF3D7_0531600	18S ribosomal RNA;
S_nc-254_2	PF3D7_0725600	18S ribosomal RNA;
S_nc-295	PF3D7_0608800	ornithine aminotransferase (OAT);
S_nc-7	mal_mito_3	apocytochrome b (cyb);
S_nc-151	PF3D7_0413400	erythrocyte membrane protein 1 (PfEMP1), exon1, pseudogene (VAR pseudogene);
S_nc-27	PF3D7_0104800	novel putative transporter 1 (NPT1);
S_nc-795	PF3D7_1230700	protein transport protein Sec13, putative;
S_nc-478	PF3D7_0831800	histidine-rich protein II (HRPII);
S_nc-31_1	PF3D7_1148600	unspecified product;
S_nc-31_2	PF3D7_1371300	28S ribosomal RNA;
S_nc-314	PF3D7_0629300	phosphatidylcholine-sterol acyltransferase precursor, putative (PL);
S_nc-1026	PF3D7_1407700	conserved Plasmodium protein, unknown function;
S_nc-675	PF3D7_1102000	hypothetical protein;
S_nc-4	mal_mito_2	cytochrome c oxidase subunit I (cox1);
S_nc-309	PF3D7_0626800	pyruvate kinase (PyrK);
S_nc-477	PF3D7_0831800	histidine-rich protein II (HRPII);
S_nc-362	PF3D7_0706700	DNA mismatch repair protein, putative (MSH2-2);
S_nc-976	PF3D7_1325200	oxidoreductase, putative;
S_nc-926	PF3D7_1351600	glycerol kinase (GK);
S_nc-674	PF3D7_1102000	hypothetical protein;
S_nc-50	PF3D7_0206800	merozoite surface protein 2 (MSP2);
S_nc-14	mal_mito_RNA19	mal_rna_15	; mal_rna_17	; mal_rna_18	; mal_rna_19	; malmito_rna_RNA14
S_nc-506	PF3D7_0900500	rifin (RIF);
S_nc-614	PF3D7_1038400	gametocyte-specific protein (Pf11-1);
S_nc-641	PF3D7_1016400	serine/threonine protein kinase, FIKK family (FIKK10.1)
S_nc-1136	PFC10_API0010	rRNA
S_nc-202	PF3D7_0506400	conserved Plasmodium protein, unknown function; PF3D7_0506400	conserved Plasmodium protein, unknown function;
S_nc-953	PF3D7_1325600	conserved Plasmodium protein, unknown function; PF3D7_1325600	conserved Plasmodium protein, unknown function;
S_nc-562	PF3D7_0929500	conserved protein, unknown function; PF3D7_0929500	conserved protein, unknown function;
S_nc-78	PF3D7_0208700.1	conserved Plasmodium protein, unknown function; PF3D7_0208700.1	conserved Plasmodium protein, unknown function; PF3D7_0208700.2	conserved Plasmodium protein, unknown function; PF3D7_0208700.2	conserved Plasmodium protein, unknown function;
S_nc-326	PF3D7_0617400	erythrocyte membrane protein 1, PfEMP1 (VAR);
S_nc-626	PF3D7_1010000	ribosomal protein L43, mitochondrial, putative; PF3D7_1010000	ribosomal protein L43, mitochondrial, putative;
S_nc-586	PF3D7_1010500	ankyrin-repeat protein, putative; PF3D7_1010500	ankyrin-repeat protein, putative;
S_nc-930	PF3D7_1356700	DnaJ protein, putative; PF3D7_1356700	DnaJ protein, putative; PF3D7_1356700	DnaJ protein, putative; PF3D7_1356700	DnaJ protein, putative;

## Sheet: Table S6
Table S6. Oligos used to remove known ncRNAs
Probes used for removal of 5.8S_rRNA (5'—>3')
P-5.8S-1	AAAAAAAAAAAAAAAAAAAAGCTGTAGGAACCAAGACATCCATCG
P-5.8S-2	AAAAAAAAAAAAAAAAAAAAAAAATGAAGAACTCAAAAT
P-5.8S-3	AAAAAAAAAAAAAAAAAAAATCATCGCTGTAGGAACCA
Probes used for removal of 5S_rRNA
P-5S-1	AAAAAAAAAAAAAAAAAAAAAGCGGTCTCCCACCTCAGTA
P-5S-2	AAAAAAAAAAAAAAAAAAAACACTGTAGTATGAACGAG
Probes used for removal of 18S_rRNA
P-18S-1	AAAAAAAAAAAAAAAAAAAACTGCCTTCCATACCCACA
P-18S-2	AAAAAAAAAAAAAAAAAAAAACCTACGGAAACCTTGTTACGACTT
Probes used for removal of 28S_rRNA
P-28S-1	AAAAAAAAAAAAAAAAAAAAGAGACTTCTGCGTCCCAA
P-28S-2	AAAAAAAAAAAAAAAAAAAAACTATTTCATCTTTCCCTCAC
P-28S-3	AAAAAAAAAAAAAAAAAAAAGTCCGTGTTTCAAGACGAGTGG
Probes used for removal of U1-U6
P-U1	AAAAAAAAAAAAAAAAAAAAACCCCCCATGTGGAGAGTCTATAGC
P-U2	AAAAAAAAAAAAAAAAAAAAGTGAAATTGATAAGGCCTCTATTGA
P-U3	AAAAAAAAAAAAAAAAAAAAGTTCAGCGGACGCAAGCTCATTTA
P-U4	AAAAAAAAAAAAAAAAAAAAGCTCTCTGCTTTTTCAAGCATCGAG
P-U5	AAAAAAAAAAAAAAAAAAAAAGTAAAAGGCGAAAGATTGA
P-U6	AAAAAAAAAAAAAAAAAAAATTACATTCCTTCTCGAACGTCA

## Sheet: Table S7
Table S7. Primers used for RT-PCR
Primer Name	Primer Sequences (5'—>3')
nc-06_F	AGCTTGTTCAGCTCCTGCAACAGCT
nc-06_R	ATGTACGCAAAATTTGGGAAAGATT
nc-1005_F	AAATGGTCTTATAAATACAATC
nc-1005_R	ATACAACAATTGAGCGAACATG
nc-1014_F	TACATATATACACAATTTGAATATT
nc-1014_R	AAGAAAAATAGAAGAAACACATTCA
nc-1022_F	AACAGAAACATTCTTTACGTTA
nc-1022_R	GCACAAGGAAGTTTTGGAAGAA
nc-1038_F	ATCAGATGAATTATTTTTCACT
nc-1038_F	TTAGTACTTTGAAGATTTAAAT
nc-1038_R	ATTTTGTAGGGAAAAGGTTTTA
nc-1057_F	CCTGCGGATCACCGCTACCTCCTTGC
nc-1057_R	AAATATATGTATGACATGACAT
nc-1069_F	ATGTTTAGTACTGCATCCAATG
nc-1069_R	ATTTTCGATACCGGTTCAGCT
nc-1110_F	TCGAAATAAAACGAAATAAAATATT
nc-1110_R	ATTAATATGCGTATTTGGAGAGTGA
nc-1134_F	AATTTCTGTTCTTCTGATATAACAA
nc-1134_R	GCCTGCATGTAAAAAATGTATTTAT
nc-1138_R	ATTAGGATATCGCAAAATTTAC
nc-165_F	GGAATTCGATTTTTCTATCTA
nc-165_R	GCTACTAACAGAGCAGATACT
nc-17_F	AGAATTATATATCAATGATAAA
nc-17_R	AAAAAAATTATTTTGGACATAG
nc-208_F	TAAAATGATGCTCGATATAAAAGGC
nc-208_R	TACACACATGATGACCTTTTATAAG
nc-230_F	TTAAAACTTGTTTAACCTTAAT
nc-230_R	GTGGAAGATAAAGAAATTCATT
nc-234_F	AATAAAATATGTTATGAAAGGTAAT
nc-234_R	ATTTCGAATAGGATTCATGAGGAAT
nc-239_F	ATAATTTCTGGATTATATCAATATA
nc-239_R	TTATGCATTTATATGATCCGCAAAC
nc-243_F	GAACATTGATATATTAATTTGATCA
nc-243_R	ATTTAAAGGTAACATAAACAACATC
nc-245_F	TCAGCTTCGAATTTCCCTAAAT
nc-245_R	TGATGAAATTATGAGATACACG
nc-265_F	AAAAAATATAATAAAATTCATCAGT
nc-265_R	ATCATTGGGACGCAGAAGTCTCAAA
nc-268_F	TGTACAACTGCATACTTGCAGC
nc-268_R	GAAAGTGCTACAGCAGCATTTG
nc-275_F	TATAAGAACCCTTCAAATTATGTAG
nc-275_R	ATTTTATCGTGATCGGGAAATTATT
nc-292_F	GTACTATATATTTTTTTTCTTACCC
nc-292_R	ACATTCGAGCCTTTTCAATTGGAAT
nc-298_F	TAATGGCTTCTAGTGAAACCTTATA
nc-298_R	TAATTTTTTCCCTATTCGCTTTATT
nc-350_F	TATATGTACTACTACTTTCTGG
nc-350_R	AGTAAAAAATCCGGAACAAATG
nc-36_F	TAACCTGTCTCACGACGGTCTAA
nc-36_R	ATCATTGGGACGCAGAAGTCTCA
nc-379_F	ATGTTTTATGTACAGTGACATCTTT
nc-379_R	TATAACATTGTTACATTATATATTC
nc-39_F	GCAGTCTTAAGTGCCGTAGTTTTCC
nc-39_R	GTACACAAAATTTGGGAGGGATTGT
nc-410_F	AAGTGTATCAGATAATTCAGG
nc-410_R	ACAGAAGAAAGTAGACATGAAGAAG
nc-423_F	CGAGCCACATATATACCAAACGTAC
nc-423_R	TATAATTGTACTATGGAGGGAGAAA
nc-435_F	AATGCTGACAAATTATAACTTG
nc-435_R	AGAACAGAGAAAGAAGTTGAACTTG
nc-442_F	TGCATTTGTTCGTTTTTTATTTA
nc-442_R	ATTAGGGGACGTAAAATATTATG
nc-485_F	GATTTTACCAAGCCCTTTCCCTTGG
nc-485_R	GTTTAATAAAAACATAGCATTGTGA
nc-489_F	ACCCAATTGCTGTACCAATTG
nc-489_R	ATATAGTATTGTGACAGTAAT
nc-50_F	TTGAAGCAATATTACTAGAGTTATT
nc-50_R	ACCACAACTACCACAACTACTAATG
nc-506_F	TCTGACAAATAGCATATTTAGCGTC
nc-506_R	AATATCTGGAAACCTACGGCACTTG
nc-532_F	TCATTGTGCAATTTATATATCTACA
nc-532_R	TTCTCTGAAAAGTTCGTGAAATACG
nc-552_F	TTAATCACATACCTGTTACCAAGGT
nc-552_R	GAAAAAGAGTGGATATGCAATAAAA
nc-556_F	AATAGTGAACAAGTAATTTCGTACTC
nc-556_R	ATCTCGTTCAAACACTTTACCTCGT
nc-558_F	TGTATTAGGTATTTTTAAGCA
nc-558_R	GGAAGAGCCACGTTCGAAAA
nc-569_F	TATACCCTTTTAATTTATTATTATT
nc-569_R	ATGTGAAGGGGCATAAAAATAAGGA
nc-587_F	AATACCGGCCGCAGCACCCTCAGC
nc-587_R	AAACAGAAAAGTTTTGTCTTAATTG
nc-591_F	AAAAATGTGTGTGCAAAGTTATAG
nc-591_R	ACAACGTCATCAAAATATGGTACAC
nc-617_F	AAATAAACCTAGTTTGTAAATA
nc-617_R	AAATATGAAGGAAAGAAAAATG
nc-627_F	TTCATTTATCTCATATGATCAT
nc-627_R	ATTATATATAGAGAGAGCAAGA
nc-641_F	ACTACCATCTCCTTCTTTAGAAGAT
nc-641_R	AAAAGCGTATCAGATTTAGTTATTA
nc-65_F	TGATATGTTTGTATTCATATTATTC
nc-65_R	TCCATACAACCACCACCTTCAGTAC
nc-668_F	TTTTTTTTTAATACACTCATCA
nc-668_R	ATTTTGTTTATTTGTATAACGA
nc-669_F	AATCAACAAAACAAGTCTTCTCAGA
nc-669_R	AAATCAAAATAAAGATATAATCTTT
nc-681_F	ACAACGTCATTAAAATATGGT
nc-681_R	ATTTTGTATGTATAGTTCATCATGG
nc-683_F	ATTCTCTTATTTCCTAAGTGAACT
nc-683_R	AGTAGTAAATGAGTTATGTTAGTGA
nc-701_F	AAGAATCAATTAATTATATATTCTA
nc-701_R	AGGAAACCTGAGTGTCACAACATTA
nc-716_F	ATTCTTATCAGATTATGCGATTTTC
nc-716_R	TTATTCCATTGGTAGTTCTTAAAAT
nc-717_F	TATATATCTATGTAATGGCCTTCCG
nc-717_R	GCACACATTTAAAAACAAAATTAT
nc-72_F	TTGTCATTTTATTATGTACTCA
nc-72_R	ATGTCTATATATATCAAAAGAA
nc-759_F	AACACCTCTTCCGCTTGAGGAATA
nc-759_R	GTGGCCTCCATTAGCAGAAATTTT
nc-83_F	AGGTACGCCAACATGGATGTGTCTA
nc-83_R	AACATCGTGTGTGCAACATCATAAT
nc-858_F	ATCATTAATGCTCTACCTTTAGGAT
nc-858_R	GTTAGAGTACATTGTGAAACATATG
nc-883_F	TTAAATACCTCTTCTTCAATGATGT
nc-883_R	TTAAAAAAACAAGAACCAACGGAAG
nc-911_F	ATTCCTTAAACCATCTTAAAA
nc-911_R	TGGAAAGTAATGTCAGCAGTACT
nc-994_F	GAACAACTAAAAATATATGCTTGTG
nc-994_R	TTAAATACACACACATACCTCCATG

## Sheet: Table S8
Table S8. Oligos used to obtain RNA probes in northern blotting assay
Name	Sequences (5'—>3')
U5_F	ATTTAGGTGACACTATAGAACAATACATTTTAACATTTATGA
U5_R	AAAAAAAAAAAAATTGAAATTT
nc-36_F	ATTTAGGTGACACTATAGAAATCATTGGGACGCAGAAGTCTCA
nc-36_R	TAACCTGTCTCACGACGGTCTAA
nc-72_F	ATTTAGGTGACACTATAGAAATGTCTATATATATCAAAAGAA
nc-72_R	TTGTCATTTTATTATGTACTCA
nc-627_F	ATTTAGGTGACACTATAGAAATTATATATAGAGAGAGCAAGA
nc-627_R	TTCATTTATCTCATATGATCAT
nc-1138_F	ATTTAGGTGACACTATAGAAATTAGGATATCGCAAAATTTAC
nc-1138_R	TTAGTACTTTGAAGATTTAAAT
nc-165_F	ATTTAGGTGACACTATAGAAGCTACTAACAGAGCAGATACT
nc-165_R	GGAATTCGATTTTTCTATCTA
nc-668_F	ATTTAGGTGACACTATAGAAATTTTGTTTATTTGTATAACGA
nc-668_R	TTTTTTTTTAATACACTCATCA

## Sheet: Table S9
Table S9. Primers used for qRT-PCR
Primer Name	Primer Sequences (5'—>3')
U6-F	GGCTCTCTTCGGAGATGCCGT
U6-R	AAATTACATTCCTTCTCGAACGTCA
Pf-β-actinI-F	GGACACATATTGTGCCTGC
Pf-β-actinI-R	CTCCACTATCTAACACAATACC
nc-379_F	ATGTTTTATGTACAGTGACATCTTT
nc-379_R	TATAACATTGTTACATTATATATTC
nc-532_F	TCATTGTGCAATTTATATATCTACA
nc-532_R	TTCTCTGAAAAGTTCGTGAAATACG
nc-668_F	TTTTTTTTTAATACACTCATCA
nc-668_R	ATTTTGTTTATTTGTATAACGA
nc-669_F	AATCAACAAAACAAGTCTTCTCAGA
nc-669_R	AAATCAAAATAAAGATATAATCTTT
nc-701_F	AAGAATCAATTAATTATATATTCTA
nc-701_R	AGGAAACCTGAGTGTCACAACATTA
nc-716_F	ATTCTTATCAGATTATGCGATTTTC
nc-716_R	TTATTCCATTGGTAGTTCTTAAAAT
nc-717_F	TATATATCTATGTAATGGCCTTCCG
nc-717_R	GCACACATTTAAAAACAAAATTAT
nc-994_F	GAACAACTAAAAATATATGCTTGTG
nc-994_R	TTAAATACACACACATACCTCCATG
nc-36_F	TAACCTGTCTCACGACGGTCTAA
nc-36_R	ATCATTGGGACGCAGAAGTCTCA
nc-265_F	AAAAAATATAATAAAATTCATCAGT
nc-265_R	ATCATTGGGACGCAGAAGTCTCAAA
nc-72_F	TTGTCATTTTATTATGTACTCA
nc-72_R	ATGTCTATATATATCAAAAGAA
nc-165_F	GGAATTCGATTTTTCTATCTA
nc-165_R	GCTACTAACAGAGCAGATACT
nc-245_F	TCAGCTTCGAATTTCCCTAAAT
nc-245_R	TGATGAAATTATGAGATACACG
sno4-F	AGGCGATGAAGAAAAAACTGC
sno4-R	AAAGGCTCTGCTATCTTACGTTTTA
sno27-F	ATGCTGATTTACCACAGTGGCA
sno27-R	ATTTGTATTCATAAATACGGCCCAC
U1-F	AACTTACCTGGCTGGCGTTTG
U1-R	AGATGAATTATGCCACGGGCA

## Sheet: Talbe S10
Table S10.Ct values found for the qRT-PCR
is-ncRNAs	Stage	Experiment	Ct mean	sense RNAs	Stage	Experiment	Ct mean
nc-379	Early	1#	29.67
	Early	2#	29.87
	Early	3#	29.84
	Late	1#	31.82
	Late	2#	31.95
	Late	3#	31.82
nc-532	Early	1#	20.43
	Early	2#	20.36
	Early	3#	20.34
	Late	1#	24.01
	Late	2#	23.97
	Late	3#	24.03
nc-668	Early	1#	22.64
	Early	2#	22.84
	Early	3#	22.9
	Late	1#	26.87
	Late	2#	26.84
	Late	3#	26.98
nc-669	Early	1#	30.64
	Early	2#	31.11
	Early	3#	30.58
	Late	1#	29.23
	Late	2#	28.27
	Late	3#	28.63
nc-701	Early	1#	29.81
	Early	2#	29.9
	Early	3#	29.77
	Late	1#	34.8
	Late	2#	34.44
	Late	3#	34.3
nc-716	Early	1#	25.65
	Early	2#	25.5
	Early	3#	25.34
	Late	1#	22.5
	Late	2#	22.54
	Late	3#	22.1
nc-717	Early	1#	17.43
	Early	2#	17.53
	Early	3#	17.64
	Late	1#	21.32
	Late	2#	21.41
	Late	3#	21.35
nc-994	Early	1#	12.58
	Early	2#	12.75
	Early	3#	12.6
	Late	1#	15.62
	Late	2#	15.59
	Late	3#	15.79
U1	Early	1#	9.46
	Early	2#	9.68
	Early	3#	9.6
	Late	1#	10.2
	Late	2#	10.2
	Late	3#	10.4
nc-72	Early	1#	24.8983
	Early	2#	24.9197
	Early	3#	24.614
	Late	1#	25.8662
	Late	2#	25.8646
	Late	3#	25.8692
nc-36	Early	1#	14.905	S_nc-36	Early	1#	8.92048
	Early	2#	14.9572		Early	2#	8.86191
	Early	3#	14.9316		Early	3#	8.93628
	Late	1#	18.7894		Late	1#	11.5728
	Late	2#	18.7886		Late	2#	11.3006
	Late	3#	18.7289		Late	3#	11.1799
nc-265	Early	1#	12.6104	S_nc-265	Early	1#	7.93046
	Early	2#	12.5798		Early	2#	7.89358
	Early	3#	12.559		Early	3#	7.92702
	Late	1#	14.9379		Late	1#	10.36
	Late	2#	14.9593		Late	2#	10.2741
	Late	3#	14.8933		Late	3#	10.1568
nc-165	Early	1#	27.1066	S_nc-165	Early	1#	20.9295
	Early	2#	27.2575		Early	2#	21.0095
	Early	3#	27.364		Early	3#	20.971
	Late	1#	28.9285		Late	1#	23.1014
	Late	2#	28.8394		Late	2#	22.9612
	Late	3#	28.8805		Late	3#	22.9589
nc-245	Early	1#	26.342		Early	1#	23.7677
	Early	2#	26.2033		Early	2#	23.632
	Early	3#	25.9148		Early	3#	23.6713
	Late	1#	27.554		Late	1#	25.9195
	Late	2#	27.5345		Late	2#	25.5879
	Late	3#	27.4515		Late	3#	25.754
Pf-β-actin I	Early	1#	21.8071	Pf-β-actin I	Early	1#	20.7814
	Early	2#	21.8833		Early	2#	20.6064
	Early	3#	21.9246		Early	3#	20.8012
	Late	1#	21.6181		Late	1#	20.9472
	Late	2#	21.7824		Late	2#	20.9281
	Late	3#	21.6406		Late	3#	20.9229
U6	Early	1#	6.41
	Early	2#	6.36
	Early	3#	6.32
	Late	1#	7
	Late	2#	7.06
	Late	3#	7.02
